# Supplementary material for: The Drosophila functional Smad suppressing element fuss, a homologue of the human Skor genes, retains pro-oncogenic properties of the Ski/Sno family
Source: PLoS One. 2022 Jan 14;17(1):e0262360. doi: 10.1371/journal.pone.0262360 (PMC8759651; doi:10.1371/journal.pone.0262360)
Supplement: S1 File — (XLSX) [file pone.0262360.s002.xlsx]

## Sheet: Blatt 1 - resOrdered_eyes_symbo
resOrdered_eyes_symbols
	baseMean	log2FoldChange	lfcSE	stat	pvalue	padj	symbol
FBgn0003996	920.870975626952	3.0503900585465	0.157214814842491	19.4026883637054	7.32393737429695e-84	7.90106363939155e-80	w
FBgn0039932	16643.4244417861	8.00022182551667	0.439020108907773	18.2229051999924	3.39634618190858e-74	1.83198913052149e-70	fuss
FBgn0017590	2462.08674004422	1.83004050991667	0.102890773923354	17.7862449676967	9.03344110364283e-71	3.24842542086996e-67	klg
FBgn0031735	369.658979802499	2.54901246191846	0.15981623490858	15.9496465636084	2.86513788099168e-57	7.72727686503457e-54	CG11029
FBgn0032891	345.338233516308	-3.04934641500884	0.200705195481529	-15.1931613314389	3.92523507487921e-52	8.46908719755938e-49	Oseg5
FBgn0042173	900.30924598401	2.58220322307462	0.172158936693094	14.9989496489391	7.45903618834835e-51	1.34113470666503e-47	CG18853
FBgn0034335	359.061056537722	-2.38624809922187	0.163811377511705	-14.5670473899248	4.55141440216766e-48	7.01437979579781e-45	GstE1
FBgn0264822	740.357927744354	2.3712954069546	0.166381904852417	14.2521232044913	4.34856175982455e-46	5.8640355331234e-43	asRNA:CR44030
FBgn0013278	1439.8692697805	3.33991070337455	0.251059423327562	13.3032676451937	2.21569224415907e-40	2.65587643666534e-37	Hsp70Ba
FBgn0011746	1145.07303802998	-2.33639499604533	0.178562539639465	-13.0844632965164	4.04003678461003e-39	4.35839168323731e-36	ana
FBgn0020641	248.998700168454	3.24735376549685	0.25085809784954	12.9449828143262	2.50819360589514e-38	2.45985387458152e-35	Lcp65Ad
FBgn0052475	237.065500442991	7.30819824999326	0.569119912098419	12.8412274718117	9.63348177722876e-38	8.66050011772866e-35	mthl8
FBgn0263980	356.682222483155	2.06694429093017	0.166030686438397	12.4491703026059	1.41306465136267e-35	1.17262626606927e-32	Stacl
FBgn0034082	123.022245725	-4.9636724862846	0.40537812734575	-12.2445493514529	1.79672292662241e-34	1.38450335231447e-31	CG10734
FBgn0028888	517.5861032483	1.88248705413353	0.155813349824322	12.0816801400908	1.31994706627072e-33	9.49305930061903e-31	CG4168
FBgn0026602	1014.15877566428	-1.47666105148496	0.126568748216046	-11.6668693678189	1.88222871531383e-31	1.26909271130035e-28	Ady43A
FBgn0010197	145.449193949062	-6.84043514072635	0.594215643575678	-11.5117049082791	1.15178557466905e-30	7.30909575266455e-28	Gyc32E
FBgn0031955	630.776386691593	1.73455408871713	0.151387455811612	11.4577134506813	2.15119186619311e-30	1.28928099180507e-27	CG14535
FBgn0039640	8715.80784080273	1.01119349692071	0.089785999296046	11.2622625448157	2.01517415766853e-29	1.14419467436464e-26	CG14516
FBgn0063499	121.677727746846	6.15043642126634	0.547807441208667	11.2273692516776	2.99256264384129e-29	1.61418829008799e-26	GstE10
FBgn0005561	327.18977537374	-2.32378523219449	0.207069899613348	-11.2222261011069	3.17184079411727e-29	1.62941992794939e-26	sv
FBgn0052793	860.251017477095	2.28352025881295	0.212221964967	10.7600561476661	5.3137780818668e-27	2.60568354305359e-24	CG32793
FBgn0051673	482.692919894382	-1.45338748711961	0.139043337569051	-10.4527661125642	1.42312862919779e-25	6.67509202251554e-23	CG31673
FBgn0039480	1822.8373730687	1.70287053110628	0.163965786805655	10.3855234941461	2.88581771357996e-25	1.29717506225419e-22	Cpr97Ea
FBgn0052082	3919.0687527724	0.73479606003155	0.0711306121734029	10.3302366952819	5.14335112203104e-25	2.21945887617883e-22	IRSp53
FBgn0263038	684.643483035769	1.29004189115837	0.133732896358919	9.64640657819965	5.09084193966428e-22	2.11230780173455e-19	CG43333
FBgn0010039	1153.77022824451	-1.0528018795184	0.110781716768057	-9.5033901823587	2.03165972307137e-21	8.11760929351625e-19	GstD3
FBgn0037412	418.821034436222	2.45854283772227	0.263102703021435	9.34442257524799	9.23922214097868e-21	3.55974030203136e-18	Osi4
FBgn0010549	79.3548659947563	-3.6075188683533	0.394283072957459	-9.14956566939037	5.71629061522807e-20	2.12646010886484e-17	l(2)03659
FBgn0037548	329.337755992499	2.01687457867986	0.221909479426798	9.08872655593414	1.00205791117416e-19	3.60340024858229e-17	CG7900
FBgn0264502	2266.40541588469	0.876699886155276	0.0979069802514396	8.9544165687041	3.4153693676688e-19	1.18854853994874e-16	CG43901
FBgn0015714	201.608198026013	-9.11995145213261	1.03598330739685	-8.80318378396327	1.32988515258483e-18	4.48337532065161e-16	Cyp6a17
FBgn0032419	57.5596660162965	4.83585436387827	0.560380187344164	8.62959553726739	6.15693054361396e-18	2.01275656680325e-15	CG17217
FBgn0033158	95.573367674381	3.1443159021722	0.368625464200304	8.52983911188412	1.46551389541262e-17	4.64998938344452e-15	CG12164
FBgn0263236	11430.6110507328	-1.0267914699191	0.120672466796097	-8.50891257285798	1.75572155730318e-17	5.41163547433905e-15	SP1029
FBgn0038727	148.368259550322	2.00195301542177	0.236049213726456	8.48108317675534	2.23107042582819e-17	6.68577437606515e-15	CG7432
FBgn0001149	17207.7773208891	-1.04063233601326	0.123447652575089	-8.42974584211133	3.46416776036157e-17	1.01003896753461e-14	GstD1
FBgn0053302	188.981863634341	1.93057735913336	0.23304901020787	8.28399724766634	1.19108363094977e-16	3.38142373965424e-14	Cpr31A
FBgn0042178	599.470815680337	1.00525872693309	0.121861332277791	8.24920184395768	1.59455914814859e-16	4.31774107421615e-14	Apl
FBgn0038045	125.498612863671	2.7500761709414	0.333394116470175	8.24872436279906	1.60094218547132e-16	4.31774107421615e-14	NANS
FBgn0015569	260.835388490768	1.68948787546602	0.205383788197677	8.22600405948268	1.9356245815579e-16	5.09305316727967e-14	alpha-Est10
FBgn0083963	241.875249743872	1.87857448485559	0.233941801145023	8.03009327816127	9.73985847863634e-16	2.50175222065545e-13	Nlg3
FBgn0000299	6172.40935002045	0.821451100491182	0.103568360471655	7.93148695943679	2.16537340132442e-15	5.43256936127625e-13	Col4a1
FBgn0034083	6043.78016960279	-0.474118622284197	0.0599554187585541	-7.90785273627251	2.61866319195415e-15	6.42048602609122e-13	lbk
FBgn0034693	4818.12991806068	1.1306658161257	0.143611794871981	7.87307071214873	3.46040935521265e-15	8.2957546942298e-13	CG11073
FBgn0260660	3312.43593862346	-0.977372944023937	0.125775712308536	-7.77076055531595	7.80162543292718e-15	1.82965076457431e-12	Mp
FBgn0035199	3717.97844307694	0.947026803362878	0.123368439517005	7.67641065308556	1.63608072930005e-14	3.75532742716785e-12	tfc
FBgn0052206	296.849168413737	1.30057836283047	0.170780551213408	7.61549458407159	2.62683656836982e-14	5.90381518741116e-12	CG32206
FBgn0260997	239.884725873522	-1.56850553778009	0.207784151462709	-7.54872557285292	4.3953791315025e-14	9.6770102184998e-12	CG42598
FBgn0032884	4040.94548575541	0.575363986453296	0.076920675201072	7.47996536625925	7.43422006658026e-14	1.60400732156536e-11	Pomp
FBgn0037975	97.4977726721869	6.45254203699992	0.864865188326212	7.46074893994477	8.60320434103895e-14	1.81983075355153e-11	CG3397
FBgn0000448	2138.35816150911	-0.866325229113344	0.116439236457185	-7.44014866012876	1.0057205682073e-13	2.086483363427e-11	Hr3
FBgn0004841	168.006131413622	1.86330033849282	0.250719707233837	7.43180645450814	1.0712447205881e-13	2.18048831051028e-11	TkR86C
FBgn0083991	168.172127948745	1.97076735124242	0.268440882706928	7.34153207726568	2.11162529403948e-13	4.21855808742555e-11	CG34155
FBgn0066365	292.02214329833	1.22141455837742	0.167146787244312	7.30743664604288	2.72286631834036e-13	5.34077851677379e-11	dyl
FBgn0042175	1909.48813056115	0.623264669272258	0.0862759408990886	7.22408429021075	5.04489605619817e-13	9.71863190254747e-11	CG18858
FBgn0001120	116.923115870731	2.71661270056326	0.380758460338876	7.1347402186296	9.69701256432208e-13	1.83528722006854e-10	gnu
FBgn0053816	44.547669632742	9.04716445477493	1.27370887723648	7.10300808643512	1.22070259294148e-12	2.27050682287116e-10	His1:CG31617
FBgn0002567	1775.27023558309	0.883790420408795	0.124594909555916	7.09331082272	1.30940909443477e-12	2.39422123911225e-10	Rab32
FBgn0039529	156.522945216465	-2.88763007245229	0.410547157569874	-7.0336136037206	2.01251969775465e-12	3.61851041656287e-10	CG5612
FBgn0031635	1564.24671116461	0.659734136357688	0.0938548470706937	7.02930276856944	2.07568131632137e-12	3.67089344925819e-10	tank
FBgn0031975	175.794083760141	1.97983281032159	0.284017470734535	6.97081346862671	3.15113551098551e-12	5.48297578911479e-10	Tg
FBgn0085420	434.582992247655	1.13226216564247	0.162822435507665	6.95396897922686	3.55149735374237e-12	6.08151642097978e-10	DIP-delta
FBgn0035880	1000.80519054976	0.759526897300865	0.109637167768504	6.9276406237033	4.27917106107777e-12	7.21307771982921e-10	Culd
FBgn0038020	328.891394455332	1.1104460902563	0.160830081277075	6.90446763092314	5.03920455487448e-12	8.36352903661321e-10	GstD9
FBgn0051956	117.884679086284	-3.25479908952228	0.475435565127448	-6.84593103305129	7.59800791705858e-12	1.24192893044285e-09	Pgant4
FBgn0027527	313.352845139631	1.38808835967016	0.205613309988984	6.75096548829705	1.46864533967013e-11	2.36473819766587e-09	Osi6
FBgn0035170	52.2724602896838	3.06297663835365	0.45662926668345	6.70779746686058	1.97583899758001e-11	3.13461045674900e-09	dpr20
FBgn0000017	7636.88476301176	-0.5450538755954	0.0826257077609711	-6.59666210874941	4.20517659527268e-11	6.57470218982633e-09	Abl
FBgn0003089	931.123387778788	-0.883551259205168	0.134076535519219	-6.589902221023	4.40116332724543e-11	6.78282142490339e-09	pip
FBgn0035608	101.889782297718	2.06127235982071	0.317377129044775	6.49470982998876	8.31936027207701e-11	1.26407406500235e-08	blanks
FBgn0259709	117.21773102984	1.760567104063	0.271528153735224	6.48392102197913	8.9369016037974e-11	1.33904575696898e-08	CG42363
FBgn0033875	1210.66409276714	0.842589812981634	0.129996046124619	6.48165723574311	9.07205558408949e-11	1.34067583070079e-08	CG6357
FBgn0087005	93.7150673561905	2.28767342128515	0.354339306283936	6.45616611173252	1.07388732611188e-10	1.5655535775804e-08	rtp
FBgn0261046	879.332187043248	0.79086628930876	0.122631268914157	6.44914055209178	1.12486208133964e-10	1.61800161779894e-08	Dscam3
FBgn0031974	117.265732187884	1.9280989849744	0.301539560471549	6.39418251442442	1.61408541528567e-10	2.29115177106603e-08	CG12560
FBgn0259244	9742.72009753428	0.376655295851326	0.0589916518964579	6.38489148451768	1.71519052785571e-10	2.38494809235196e-08	CG42342
FBgn0029508	3280.5097739507	-0.587041015953437	0.0919539824308392	-6.38407386428276	1.72437848724002e-10	2.38494809235196e-08	Tsp42Ea
FBgn0031957	696.87931741596	-1.0125884193762	0.159878987076793	-6.33346781769284	2.3971132546389e-10	3.27342503684107e-08	TwdlE
FBgn0261554	2967.55390788993	0.690002418063487	0.109454962620494	6.30398477642246	2.90088999617938e-10	3.90463435112622e-08	CG42672
FBgn0039286	4875.76299559527	0.38573233059101	0.0612045602904992	6.30234624283196	2.93173324472769e-10	3.90463435112622e-08	dan
FBgn0283442	58.3690336971439	2.70058616938423	0.430891975395429	6.26743203306562	3.67050744840494e-10	4.82895540895031e-08	vas
FBgn0037238	234.358848392043	-1.51627192220326	0.242080403406277	-6.26350543401293	3.76418031768516e-10	4.89252738158886e-08	CG1090
FBgn0034221	281.62544962695	1.72338574353656	0.27541704301226	6.25736782549017	3.91529232034876e-10	5.02835399427647e-08	CG10764
FBgn0286203	1419.47223887915	-0.528997982710945	0.0847672292108437	-6.24059542391264	4.35908371801303e-10	5.53244648822643e-08	stw
FBgn0032889	3318.19810865204	-0.580899679780003	0.0931453209574931	-6.23648803620632	4.47503521860451e-10	5.61356743468668e-08	CG9331
FBgn0011828	4425.99276752903	0.784911863121832	0.126678929452007	6.19607275272404	5.78893766454193e-10	7.17828270403199e-08	Pxn
FBgn0034636	4976.69075642048	-0.535838506067737	0.08691289005359	-6.16523631577942	7.03779557020106e-10	8.6276975694692e-08	twz
FBgn0036648	959.318571322348	0.814486976664663	0.13222851575236	6.15969234798072	7.28864028027915e-10	8.83481475771364e-08	CG4098
FBgn0261649	6041.05422949408	0.469317986530083	0.0765454621853217	6.13123199117713	8.72011372434426e-10	1.04110881965425e-07	tinc
FBgn0262686	65.8587234824468	-2.52195985488082	0.411405598072917	-6.13010582912347	8.78206364372789e-10	1.04110881965425e-07	CG43156
FBgn0033033	2015.1960666448	-0.863579725801955	0.141173532114931	-6.1171503812691	9.52634610429227e-10	1.11706762796853e-07	scaf
FBgn0016075	3399.58136515784	0.827093035044796	0.135554753847419	6.1015420822185	1.05049973439052e-09	1.21857969189301e-07	vkg
FBgn0004784	1046.76774470567	0.980548618984319	0.16082444595527	6.09701226178661	1.08069233023125e-09	1.24026689984412e-07	inaC
FBgn0030334	599.723472536453	0.752376879188601	0.124082460306665	6.0635232193908	1.33171545718358e-09	1.51226803706278e-07	Karl
FBgn0039749	382.330402965522	-0.887475856597053	0.147906803588711	-6.00023687257069	1.97029891461014e-09	2.21412340529315e-07	CG11498
FBgn0052406	103.772785440869	-1.9084454657523	0.318662246226872	-5.98892868028546	2.11227756926349e-09	2.34920107393965e-07	PVRAP
FBgn0032911	79.5666361921978	-2.49688976634388	0.418823519414561	-5.96167514621451	2.49665115935383e-09	2.74835435786827e-07	tadr
FBgn0034568	34.1493839797392	3.21187202111011	0.540536599981444	5.94200655648548	2.81554155888097e-09	3.06808710476847e-07	CG3216
FBgn0029167	3197.18456583475	1.11079157194489	0.187464907910243	5.92533068896677	3.11669556097886e-09	3.362291171184e-07	Hml
FBgn0039723	451.482951450528	1.28722532921564	0.220618443303363	5.83462248188216	5.39124928163941e-09	5.75849477726e-07	CG15522
FBgn0000633	143.18873831829	1.65369458315743	0.284638131343585	5.80981393937436	6.25423105617798e-09	6.61476908176942e-07	CG17716
FBgn0039131	961.852622279725	0.686559300886894	0.119194164241787	5.76000767532711	8.41101113404368e-09	8.80951340913235e-07	CG12268
FBgn0045038	27.5417326998684	3.46494885758221	0.604714606985472	5.72989112145832	1.0049511734314e-08	1.04244358259403e-06	Proc
FBgn0000337	243.880224188295	1.26727982876097	0.222017094893445	5.70802815598136	1.14292516857594e-08	1.17427397319974e-06	cn
FBgn0014033	410.197231819611	0.84066327574282	0.148877888302956	5.64666308291616	1.63591980107991e-08	1.66493422774057e-06	Sr-CI
FBgn0031725	45.9061367623265	2.88899349812687	0.512283079561731	5.63944743324035	1.70596720514865e-08	1.71999758963959e-06	DIP-eta
FBgn0264386	230.958314370358	-2.35805419405666	0.418677737919817	-5.63214611259858	1.77980792423726e-08	1.777830359877e-06	Ca-alpha1T
FBgn0053547	323.929739236691	0.953761211954559	0.169505867844128	5.62671501632974	1.83673800577724e-08	1.8178651014977e-06	Rim
FBgn0029814	1413.03296702592	1.21059624264894	0.215212745787166	5.62511406199965	1.85385437673344e-08	1.8181255469273e-06	CG15765
FBgn0034978	406.828993855159	0.82456056942568	0.147179505076119	5.60241433750732	2.11386512522339e-08	2.05444837575766e-06	CG3257
FBgn0263973	91.680677345592	-1.78773516847963	0.32097560216676	-5.56969176601412	2.55190382642038e-08	2.45803022137706e-06	jv
FBgn0035260	2386.635549816	0.544729295244844	0.097989839719926	5.55903853707472	2.71264803497019e-08	2.58973867267773e-06	CG7991
FBgn0028704	82.3182943400565	2.67968061282297	0.484375235731077	5.5322411534489	3.16164812055322e-08	2.99191753723931e-06	Nckx30C
FBgn0031634	47.7933734343055	3.26017404693736	0.593824886215548	5.4901270098572	4.01644816629095e-08	3.7677776363432e-06	Ir25a
FBgn0028394	692.080309755332	-0.686788332320997	0.125312191996107	-5.48061861644182	4.23841244141265e-08	3.94172357051377e-06	CG17834
FBgn0031488	2117.90702361218	-0.425770012230725	0.077710195411664	-5.47894661666002	4.27865416648244e-08	3.94513855965919e-06	Ccdc85
FBgn0015380	9028.49252659415	0.311502421431568	0.0571826915134917	5.44749491824938	5.1084174309139e-08	4.67030569870331e-06	drl
FBgn0024989	7713.38305515025	0.544642929629873	0.100044061025586	5.44403060058289	5.20882658677083e-08	4.72208581664569e-06	CG3777
FBgn0034880	263.084041881208	0.965657430891481	0.177757489809137	5.43244299820128	5.55877133272911e-08	4.99733542812347e-06	ItgaPS5
FBgn0051221	367.764664700607	-0.902007639518574	0.167365720966338	-5.38944076666687	7.06772696116442e-08	6.30137507909436e-06	CG31221
FBgn0267029	281.35387727044	1.16451532564157	0.218138581337454	5.33841981781343	9.37601550035551e-08	8.29085698506846e-06	lncRNA:CR45473
FBgn0260475	145.516635873163	-1.52274201345723	0.286090085008873	-5.32259624939467	1.02296626457733e-07	8.97216265224411e-06	CG30059
FBgn0005626	431.392726198704	-1.87884724579102	0.353715779872812	-5.3117427966222	1.08581781111564e-07	9.44661495670603e-06	ple
FBgn0025360	2783.00957337674	0.411794109078637	0.0779617156886309	5.28200419194583	1.27778274095668e-07	1.10277761675525e-05	Optix
FBgn0035538	49.2363298082269	2.2172235465389	0.420345961192213	5.27475877310742	1.32930824449657e-07	1.13814105885944e-05	DopEcR
FBgn0050009	377.062183031282	1.58238107851918	0.300673147729653	5.26279480049201	1.4188190479303e-07	1.20521416449387e-05	lncRNA:CR30009
FBgn0284237	3189.13022357574	-0.968226841562426	0.18406594111304	-5.26021726620142	1.43885287214858e-07	1.21268318630772e-05	CG46321
FBgn0050485	29.6079449642305	3.53525531810531	0.675835584869398	5.23093988723378	1.68650349451615e-07	1.41038757355351e-05	CG30485
FBgn0284435	5362.95787460637	-0.592094685486289	0.11346062974453	-5.21850342995153	1.80374639105242e-07	1.49683200512873e-05	tyn
FBgn0025878	228.846818158256	1.45299813821328	0.278670230666697	5.21404146663636	1.84770136484838e-07	1.5216032308385e-05	wrapper
FBgn0267601	17.9170190535811	-7.475952730458	1.43518711288863	-5.20904393811828	1.89816163746745e-07	1.55131573825749e-05	lncRNA:CR45939
FBgn0263109	3128.44353386614	-0.637272483501612	0.12273873920632	-5.19210550493251	2.07929111474814e-07	1.68657086811301e-05	CG43366
FBgn0032946	1037.3830550185	0.516101175742537	0.0995458198844094	5.18455899345471	2.1652660185047e-07	1.74320073191259e-05	nrv3
FBgn0039795	3396.77848075667	-1.06016882988471	0.205089644165605	-5.16929479398114	2.34978990297463e-07	1.87774322024373e-05	Spn100A
FBgn0000053	5267.65803606105	0.41974581931466	0.0814990890690831	5.15031301710452	2.60052078463801e-07	2.06282486946139e-05	Gart
FBgn0041150	119.805418478277	1.7325307035367	0.341719780532773	5.07003340817885	3.97745877685685e-07	3.13203104268115e-05	hoe1
FBgn0053775	20.7403813567917	-6.71419733635567	1.32583534330265	-5.06412607739859	4.10278068615204e-07	3.20730420595712e-05	CG33775
FBgn0033192	142.432497009118	1.46758238634177	0.290377860759571	5.05404366056994	4.32552657525931e-07	3.35710652474083e-05	Corin
FBgn0050460	560.325709521646	-0.671994432274001	0.133210251315533	-5.04461500250652	4.54435445081004e-07	3.50174970109562e-05	CG30460
FBgn0032414	4638.9407459213	0.466196737387523	0.0932861130431536	4.99749343368892	5.80803158066884e-07	4.44376203491173e-05	CG17211
FBgn0250824	104.151098936437	1.61163073057575	0.323782676852363	4.97750758701217	6.44082581275938e-07	4.89321330056677e-05	CG33655
FBgn0263986	85.4609022699941	-1.56654076511884	0.314849986641225	-4.97551478985431	6.50744653575505e-07	4.90925407186891e-05	cd
FBgn0033108	757.611456445221	0.597171616542346	0.120477728970058	4.95669715595951	7.17016053495849e-07	5.37164526743974e-05	CG15236
FBgn0026562	1748.70001598843	0.616320669939109	0.124655220989499	4.94420261780312	7.64561530605447e-07	5.68833778770453e-05	SPARC
FBgn0263442	12.8171974452313	-6.99140935312247	1.42379534652647	-4.9104032894748	9.08892732199146e-07	6.71584574997561e-05	asRNA:CR43465
FBgn0263655	11.3920247959749	7.08562273246297	1.44450718925879	4.90521804609279	9.33236091007438e-07	6.81948813846846e-05	CG43646
FBgn0015399	9136.11103282968	-0.292328858601074	0.0596016702397369	-4.90470917048523	9.35658672675595e-07	6.81948813846846e-05	kek1
FBgn0036585	70.4027392455114	1.6253906166821	0.331481859304072	4.90340744466233	9.41883326503337e-07	6.81948813846846e-05	CG13071
FBgn0264326	1623.2552885015	0.482016699808408	0.0988166263056546	4.87789067314906	1.07226325366131e-06	7.71171732033217e-05	DNApol-epsilon255
FBgn0263829	65.9408962932782	-2.04248771480646	0.41979313055279	-4.86546245317754	1.14189488454388e-06	8.15812053937708e-05	CG34334
FBgn0029768	84.1761400147878	-2.08283888416322	0.429373646256191	-4.85087732403695	1.22916557322376e-06	8.7238409236434e-05	SPR
FBgn0003319	2689.06849691108	-0.684002099667163	0.141157473794641	-4.84566690859219	1.26187073764648e-06	8.89742582858182e-05	Sb
FBgn0039050	24.9020677184015	-3.30748947736179	0.683297128232442	-4.8404849672318	1.29522654281852e-06	9.07331424930269e-05	CG17110
FBgn0261563	3255.86785379096	0.451596032821852	0.0939418614363087	4.80718633756292	1.53069308323833e-06	0.000106536238593388	wb
FBgn0025391	645.160156673579	1.04977927967944	0.219203811447743	4.78905577757121	1.67567903848261e-06	0.000115879650430451	Scgdelta
FBgn0259213	205.744432128935	-1.06881649050413	0.223662067874449	-4.77871147602954	1.76422141739076e-06	0.000121225609240838	side-II
FBgn0051176	783.578409850827	-0.569868778117116	0.119331486456175	-4.77551059691529	1.79251851067316e-06	0.000122390441095836	CG31176
FBgn0034312	506.252667356226	-0.657301234935848	0.137704442482888	-4.77327545200676	1.8125361815668e-06	0.000122414409758815	CG10916
FBgn0032400	10453.2716837382	-0.475179347123937	0.099578372635129	-4.7719131629623	1.82484183866344e-06	0.000122414409758815	CG6770
FBgn0033968	3276.76948127885	-0.596562601877443	0.125021373260669	-4.77168492329399	1.82691138034568e-06	0.000122414409758815	hui
FBgn0035246	4131.11214563826	0.484176393519968	0.101628009695022	4.76420226050813	1.89602249558268e-06	0.000126261053594728	CG13928
FBgn0053993	613.387568082003	-0.59839146254473	0.125653350960856	-4.76224038570325	1.91455422832896e-06	0.000126712951013576	CG33993
FBgn0038447	38.81449232067	2.53047492158327	0.532515402827054	4.75192812855612	2.01485996925809e-06	0.000131975800418301	CG14892
FBgn0032538	271.48732883772	-1.33349704987397	0.280644095079331	-4.75155926404587	2.01853977280494e-06	0.000131975800418301	Vajk2
FBgn0265089	62.5406166964085	-1.64896052659757	0.348828258256584	-4.72714147311043	2.27702623990616e-06	0.000147979271542817	eIF4E3
FBgn0032629	1383.76316007719	-0.446172118287389	0.0944578425016057	-4.7235052852261	2.31813931850513e-06	0.000149749023760679	beat-IIIc
FBgn0001255	7351.68264080271	-0.642624334865575	0.137165013009646	-4.68504555764804	2.7989766794301e-06	0.000178840579935548	ImpE3
FBgn0265042	1792.95209148393	0.524642914014996	0.111987108073596	4.68485098901037	2.80163681953167e-06	0.000178840579935548	Irk1
FBgn0032209	29.5495427545368	-3.26537099334924	0.697705383100189	-4.68015737364654	2.86654793380484e-06	0.000181907759469921	Hand
FBgn0035157	914.722693715907	0.478453347459782	0.102420115965741	4.67147828283872	2.99039720631424e-06	0.000188657339542211	CG13894
FBgn0033879	5918.77859063714	0.419126337893867	0.0901415047764061	4.64964878202888	3.32500753716645e-06	0.000208547565761347	Echs1
FBgn0011701	984.748384274479	0.507678234229678	0.109305619099676	4.64457580873975	3.40775902881871e-06	0.000212502337588995	repo
FBgn0020762	1104.57992188559	-0.800156907616622	0.17241756526328	-4.64080853012157	3.47048583951398e-06	0.000215170122049867	Atet
FBgn0032614	253.011421802343	-0.809843562712536	0.174924763722853	-4.62966789536807	3.66252661253984e-06	0.000225013772286201	CG13284
FBgn0261341	18806.3819562713	-0.478305238955178	0.103323720130729	-4.62919103522415	3.67096995943375e-06	0.000225013772286201	verm
FBgn0002633	2188.75711641315	-0.418543719835417	0.0906228927223661	-4.61852085341919	3.86485144829094e-06	0.000235559420475495	E(spl)m7-HLH
FBgn0265959	259.600298092474	1.16785228571418	0.252965239554344	4.61665123544886	3.89981848615057e-06	0.000236355291171867	rdgC
FBgn0035028	1856.08301551735	-0.879190576772823	0.190600121168247	-4.61274930668456	3.97377474118236e-06	0.000239492077697627	Start1
FBgn0032514	5736.26915422826	-0.265827585852423	0.0577029996005597	-4.60682438855128	4.08865016894162e-06	0.000245046433458567	CG9302
FBgn0036790	38.6664536459172	-3.11227015696607	0.677484243240121	-4.59386352969834	4.35113991426474e-06	0.000259337554668995	AstC-R1
FBgn0039851	1064.0260406269	-0.679202240458412	0.148199520285302	-4.5830259042058	4.58295240282623e-06	0.000270593037524244	mey
FBgn0036732	6336.78648584238	-0.519640872559243	0.113391910297669	-4.58269792964167	4.59014885677945e-06	0.000270593037524244	Oatp74D
FBgn0263451	22.7032752176516	-4.9168931803516	1.0732100564331	-4.58148258197775	4.61691064503565e-06	0.000270691478470895	asRNA:CR43474
FBgn0038180	514.841574152292	-1.27357580462368	0.278542669098543	-4.57228261919583	4.82439622056131e-06	0.000281327494202245	Cht5
FBgn0263380	1002.86624235775	-0.588432396779017	0.129108588945624	-4.55765492895941	5.17279315250839e-06	0.000298656094641197	lncRNA:CR43432
FBgn0004591	24.1802347362841	-4.25309860562078	0.933242144077614	-4.55733662759562	5.18063581785418e-06	0.000298656094641197	Eig71Ed
FBgn0033872	947.71433622291	0.554102546837384	0.121624019492901	4.55586445134489	5.21705729020645e-06	0.000298656094641197	CG6329
FBgn0013725	1412.03192716052	0.435515865864758	0.0956074262051789	4.55525143967495	5.23229531768503e-06	0.000298656094641197	phyl
FBgn0051163	6801.03099210997	-0.340640841409165	0.0748056398085865	-4.55367860338874	5.27158751530866e-06	0.000299315190079736	SKIP
FBgn0264562	6664.31594393472	-0.77541647615254	0.170589791216798	-4.54550340100412	5.48041122255604e-06	0.000309542807690757	Hr4
FBgn0266434	25.5595231981945	-3.29891337124929	0.72614362867358	-4.5430590326535	5.54437167455565e-06	0.000311524383464095	CG45064
FBgn0030396	2164.35898015516	0.363165603489604	0.0799969048385212	4.53974568419461	5.63221192145293e-06	0.000314820218697587	CG2556
FBgn0003733	70.8334810601218	-1.81995774348546	0.401062198966948	-4.53784412535834	5.68322420994615e-06	0.000316034138025253	tor
FBgn0031530	1006.82070745305	0.552526688714651	0.122051007226771	4.52701457586545	5.98228152820211e-06	0.000330958221160228	Pgant2
FBgn0033845	2380.18981809726	0.451813305149274	0.100245620247037	4.50706279272713	6.57311859965679e-06	0.000361789813536211	mars
FBgn0016660	828.941370364275	-0.869868869665463	0.193449044510152	-4.49663047893636	6.90388192486958e-06	0.000378066386829914	H15
FBgn0033051	222.743061740093	-0.821186966968246	0.183293847616838	-4.48016656120873	7.45848128136375e-06	0.000406374222542182	Strica
FBgn0041629	1619.40473761134	0.434577025991293	0.0971300960806156	4.47417477720401	7.67069805983521e-06	0.000415836636530162	Hexo2
FBgn0026144	9527.40698328708	-0.320090270901566	0.0715604481918734	-4.47300539598796	7.71278303914028e-06	0.000416027517131227	CBP
FBgn0046258	6083.74651296188	-0.461679011230359	0.103253670161896	-4.47130848236648	7.77424624547988e-06	0.000417256559682771	CG12880
FBgn0035168	124.038264524784	-1.13163534333818	0.253643993839828	-4.46151050614976	8.13839555334377e-06	0.000434638669452835	cep290
FBgn0052641	886.525967783548	0.690899431519557	0.154981930392849	4.45793538490754	8.27528367732879e-06	0.000439772218280901	CG32640
FBgn0033710	332.44436349322	0.956290254498553	0.215112564833997	4.4455341566706	8.76737487969417e-06	0.000462234134708229	CG17739
FBgn0001225	9340.46484326168	-0.4308447637137	0.0969279367868912	-4.44500087380348	8.78915101149703e-06	0.000462234134708229	Hsp26
FBgn0036417	279.432980313321	-1.21226953098302	0.2727824437599	-4.44408926862628	8.826495342037e-06	0.000462234134708229	CG7906
FBgn0031857	51.3351306253335	-4.07108319040359	0.918298177417045	-4.43329115805782	9.28054012286143e-06	0.00048366409104072	LUBEL
FBgn0032803	1013.42593583807	-0.767236150421508	0.174356882291079	-4.40037777884014	1.08062579941608e-05	0.000560470727120225	CG13082
FBgn0034909	540.136145961415	0.561066025706229	0.127549978325116	4.39879357937725	1.08854300384169e-05	0.000561875690212641	CG4797
FBgn0265011	3119.41947944627	-0.591163745012094	0.134953071915272	-4.38051343791007	1.18399990089534e-05	0.000608237663374235	Np
FBgn0000206	192.45433992296	-0.937203842659395	0.214007748843355	-4.37929863626289	1.19061879030959e-05	0.000608739123690039	boss
FBgn0039064	214.9696051819	1.16168615410076	0.265622131451884	4.37345392776955	1.22296063813164e-05	0.000619609228377459	CG4467
FBgn0034225	220.449553555266	1.34222454814984	0.306907717692609	4.37338154361495	1.22336638528364e-05	0.000619609228377459	veil
FBgn0031275	56.3553977124631	2.1534091947085	0.492525851476745	4.37217495945017	1.23014880383017e-05	0.000620132957743921	GABA-B-R3
FBgn0031327	735.152132875058	0.825861878712968	0.189589886987505	4.35604394219295	1.32434201013417e-05	0.00066451170257337	CG5397
FBgn0032805	226.267180319464	-1.08698885318979	0.250148952864081	-4.34536639367986	1.390433818875e-05	0.00069444444620479	CG10337
FBgn0034219	1166.2296397426	0.578373586253711	0.133291762860399	4.33915475226673	1.43031779150301e-05	0.000711072273490068	mthl4
FBgn0264005	422.182367412961	-0.850433088014835	0.19675913194971	-4.3222039027505	1.54478322602622e-05	0.000764455112035362	Hmx
FBgn0033153	929.868521979318	-0.521657052889657	0.120723970882353	-4.32107268404897	1.5527251204072e-05	0.000764876648354011	Gadd45
FBgn0034788	1151.99901902767	0.544367114571285	0.12634418971048	4.30860426442017	1.64288023820461e-05	0.000805608727715968	CG13532
FBgn0033730	210.372525336778	-5.12710245531587	1.19462798337398	-4.29179838968398	1.77231833280648e-05	0.000865147971688522	Cpr49Ag
FBgn0038504	6445.74338210142	0.320506579107373	0.0746992033383034	4.29062914708526	1.78167635055447e-05	0.000865798399539715	Sur-8
FBgn0001269	1236.21456581288	-0.48198417771339	0.112657272972358	-4.27832278375539	1.88306822539672e-05	0.000910965919981157	inv
FBgn0032741	592.879110950875	0.554100270272386	0.129649513162086	4.27383224786705	1.92141618112015e-05	0.000925367757228757	Sidpn
FBgn0259173	2691.79978278427	0.314709754496018	0.0738134209683031	4.26358445886366	2.01173410570226e-05	0.000964559445880709	corn
FBgn0040251	830.895019224693	-0.515824785331235	0.121157490496305	-4.25747333671429	2.06750309523779e-05	0.000986912539443596	Ugt302K1
FBgn0032422	123.22997330088	-1.0939376318166	0.257249043746402	-4.25244586290869	2.11448343260887e-05	0.00100489195026363	atilla
FBgn0038638	3944.14067176785	-0.352841347735272	0.0830064270284314	-4.2507714205602	2.1303549837394e-05	0.00100799427914827	CG7702
FBgn0085732	919.902962086467	0.553003469643294	0.130326494757274	4.24321601431262	2.20339154702739e-05	0.00103799947639002	NA
FBgn0250910	45.7560797793154	-1.94133362128922	0.457971381857117	-4.23898457020815	2.24533088630973e-05	0.00105315780876128	Octbeta3R
FBgn0011704	3054.5265145459	0.445068598864521	0.105050924437228	4.23669378683544	2.26835152648073e-05	0.00105934962197723	RnrS
FBgn0030041	279.212241022262	-1.23202217763067	0.291117967227112	-4.23203758038582	2.315837011437e-05	0.00107348107412956	CG12116
FBgn0243514	722.662341245555	0.795811672769333	0.188056102299831	4.23177798027802	2.31851214564504e-05	0.00107348107412956	eater
FBgn0031973	1121.04538031292	0.426835244289774	0.101062244367162	4.2234886723777	2.40549466120012e-05	0.00110899471816354	Spn28Dc
FBgn0266904	7.87231542562665	6.55244784102103	1.55858670450348	4.204095814553	2.6212788909569e-05	0.00120333432662311	lncRNA:CR45364
FBgn0039155	2641.30279398845	0.304830691436118	0.0727136578558068	4.19220680715315	2.76253986096163e-05	0.00126280847542602	Kal1
FBgn0285944	298.64334918443	1.0606372467641	0.253062531889302	4.19120617677237	2.77475362271298e-05	0.00126303975028808	para
FBgn0034540	579.609507836439	-0.730311072195294	0.174477823997988	-4.18569566871556	2.84294044348049e-05	0.00128864039933897	Lrt
FBgn0034390	1945.80988555828	0.485294295257591	0.116505329381054	4.1654257177398	3.10772101401555e-05	0.00140276545184936	CG15093
FBgn0035906	2795.97527445846	0.338191259434602	0.0812455699021997	4.16258092400242	3.1467056788189e-05	0.0014144442026291	GstO2
FBgn0286075	663.497355912791	-0.576772317311664	0.138599208560235	-4.1614401936574	3.16246824282933e-05	0.00141563101259929	DNAlig3
FBgn0035625	4637.14596600471	-0.765531129080218	0.18414035041538	-4.15732416796942	3.21996931618897e-05	0.00143541442078705	Blimp-1
FBgn0001250	3908.78552600888	0.294116834916091	0.0709844978326827	4.14339530314566	3.42201333696382e-05	0.001519204933299	if
FBgn0036224	16.6129718870169	-3.25092012473505	0.787977769516369	-4.12564954304529	3.69689867678067e-05	0.00163451405430778	Rpt4R
FBgn0003460	4882.24445147877	0.382587355101671	0.0928469306161339	4.12062469446016	3.77846499553639e-05	0.00165885495652638	so
FBgn0032685	1998.54008073534	0.34844240571216	0.084565881765341	4.12036625691483	3.78270596315805e-05	0.00165885495652638	CG10211
FBgn0028369	1330.48302249373	-0.34052353200947	0.0827082408051051	-4.11716569829945	3.83560312567615e-05	0.00167524236922244	kirre
FBgn0033497	84.7883739325065	-1.33069681103495	0.323757784866649	-4.11016158756784	3.95382339795829e-05	0.00171991317811186	CG12912
FBgn0004959	3546.09551154133	-2.09758661121494	0.510530055536446	-4.10864470850962	3.97987797595973e-05	0.00172429412066882	phm
FBgn0039078	2886.37348325841	-0.471908541253351	0.115095977928471	-4.10013060184109	4.12917045928526e-05	0.00178181963659078	CG4374
FBgn0264494	619.791075546779	-0.849068853494709	0.207268381199848	-4.09647071386174	4.19496529347389e-05	0.00180299942573691	CG17646
FBgn0004360	1191.69192880983	-0.357401137569477	0.0873460331824707	-4.09178441822134	4.28066511131094e-05	0.00183253235003263	Wnt2
FBgn0061360	4745.15541161438	0.243110172222515	0.0594435415678269	4.08976594951225	4.31808697559171e-05	0.00184124594042227	CG33672
FBgn0021872	12501.0984162595	-0.294793045925369	0.0722481231368461	-4.08028656145154	4.49802146854281e-05	0.00190176616781927	Xbp1
FBgn0023479	768.463945340535	-0.73476233499626	0.180086697130848	-4.08004781420581	4.50264381364089e-05	0.00190176616781927	teq
FBgn0028938	554.663295610489	1.23534455762327	0.30281625285465	4.07951867172806	4.5129045139204e-05	0.00190176616781927	Vajk1
FBgn0038143	189.023513505509	0.801224916434403	0.196500186588448	4.07747661895354	4.55271064195475e-05	0.00191107557997696	CG9813
FBgn0050466	292.491875466053	0.668219378199888	0.164014992940157	4.07413594465535	4.61854985613136e-05	0.00193119828868004	CG30466
FBgn0261509	1277.1362981682	-1.04042175845807	0.25577224245022	-4.06776649604798	4.74659097097404e-05	0.00197707426235011	haf
FBgn0016975	927.991582762212	0.567258439603529	0.139533970360764	4.06537876143627	4.79545181724495e-05	0.00198974362324763	stnB
FBgn0266046	65.0965170635626	-1.48474560031328	0.365509318840592	-4.06212789600808	4.86274215333974e-05	0.00200993342338042	lncRNA:CR44811
FBgn0024232	174.958552514957	1.069767019429	0.264685439118734	4.04165421033652	5.30754593918939e-05	0.00218007437383415	gprs
FBgn0031633	1553.31060677682	0.38415063878859	0.0950553947562532	4.04133442161439	5.31479014014072e-05	0.00218007437383415	Fnta
FBgn0039257	16024.2583350203	-0.660832891299448	0.16358234578562	-4.03975678503529	5.35066580500078e-05	0.00218647661758896	tnc
FBgn0262475	175.060694865237	-1.4481865014834	0.360077604728041	-4.02187329194546	5.77371161112713e-05	0.00235044531550338	bru2
FBgn0083975	194.089668641402	0.793623949494648	0.197438406040728	4.01960269741509	5.8296366422688e-05	0.00236429022920285	Nlg4
FBgn0038652	1361.35662345883	-0.641120508373304	0.159686830411204	-4.01486150562558	5.94807112848127e-05	0.00240328806494591	CG7720
FBgn0031629	547.108555084273	-1.35950384246405	0.338793143126425	-4.0127844085579	6.0006713715923e-05	0.00241549413271409	NA
FBgn0085390	257.337499610365	0.857773797453729	0.213842920353639	4.01123308658149	6.04024393307482e-05	0.00241885631309013	Dgk
FBgn0028370	214.21831233578	0.914538114256936	0.228024491795711	4.01070124991783	6.05386730194971e-05	0.00241885631309013	kek3
FBgn0032820	2447.55931970188	0.496234159200327	0.123907436506228	4.00487794108615	6.20495120045085e-05	0.00247007430075512	fbp
FBgn0053474	25.8183257655577	-2.12879084910817	0.531995838161586	-4.0015178623664	6.29374429320635e-05	0.0024962100527614	CG33474
FBgn0038682	1511.6056945449	-0.403201319306418	0.100816004136624	-3.9993781023101	6.35091482827219e-05	0.00250965821126009	CG5835
FBgn0020907	23.1259868552107	3.45930657168478	0.866415930577853	3.99266270344038	6.53354732801768e-05	0.00257240542243265	Scp2
FBgn0267507	38975.8643513635	-0.575204309085029	0.144385716923127	-3.98380339373371	6.78209888189928e-05	0.00266055573592471	pre-rRNA:CR45847
FBgn0015614	2544.93507077818	-0.270289824773892	0.0678686214224798	-3.98254479181693	6.8181269636096e-05	0.00266499832186306	CanB2
FBgn0085421	229.585035483983	-0.859016892649861	0.216156262074202	-3.97405508592196	7.06592097340257e-05	0.00275188286863057	Epac
FBgn0086253	1702.80951568296	-0.361592620737522	0.0911567748010516	-3.96671143232845	7.28711320700942e-05	0.00282410414938874	rumi
FBgn0001078	585.150009292674	0.8091845916971	0.20402172791511	3.96616870156981	7.30371762772951e-05	0.00282410414938874	ftz-f1
FBgn0040340	10243.8706669493	-0.299797584737258	0.0756781978490358	-3.9614789101519	7.44869622410369e-05	0.00286987624520109	TRAM
FBgn0266456	98.1055152691045	-2.97798375499248	0.752399217164158	-3.9579835904358	7.55851490467319e-05	0.00290182415628521	CG45081
FBgn0036454	839.320018650324	0.498998711609214	0.126128604043514	3.9562692015291	7.61293687535244e-05	0.00291235329827313	CG17839
FBgn0052137	1869.69515732366	-0.410383552635732	0.104094665217786	-3.94240715196242	8.06678827177619e-05	0.00307507109102196	CG32137
FBgn0034070	7891.90913393313	0.405207498584771	0.10295789505806	3.93566222732377	8.29675963695774e-05	0.0031516001043486	SP2353
FBgn0053558	4112.54544657628	0.348551876773966	0.0886254871633524	3.93286274558383	8.39401717497093e-05	0.00317735639591531	mim
FBgn0039420	48.9811467648946	1.57854484997682	0.401787517275198	3.92880510744097	8.53689893188291e-05	0.00321154543390822	CG6154
FBgn0283427	5692.94936730099	0.320709858988996	0.0816344651564014	3.92860856471046	8.54387782287412e-05	0.00321154543390822	FASN1
FBgn0033668	617.93931545203	0.430048015479457	0.109728651572122	3.91919529965968	8.88451024319711e-05	0.00332798946193092	exp
FBgn0032666	5592.18407345122	-0.38002439613025	0.0970242641269126	-3.9167975098802	8.97330583652482e-05	0.00334962018562041	CG5758
FBgn0266354	95.7803082272603	1.04517360155393	0.267017699919197	3.91424838829115	9.06862461480151e-05	0.00337223975320309	CG45002
FBgn0036202	2057.13236077476	0.414890866791384	0.106015031386071	3.91350982372009	9.0964198014655e-05	0.00337223975320309	CG6024
FBgn0051646	142.253531558556	0.947577941989089	0.242967199520209	3.90002413436994	9.61830996371898e-05	0.00355350437974659	DIP-theta
FBgn0267296	100.999435977578	1.14405571365257	0.293547924036064	3.89733879879871	9.72555169850846e-05	0.00358086183356687	lncRNA:CR45732
FBgn0024320	6478.75717413624	-0.55943273011257	0.143613452871477	-3.89540616792508	9.80343092718655e-05	0.0035972589402207	Npc1a
FBgn0085384	1191.9297384796	-0.346295711508206	0.0890462617622987	-3.88894159793718	0.000100682340132167	0.0036819019842231	CG34355
FBgn0035523	3360.20998869294	-0.307039509309438	0.0790796188717821	-3.88266298813686	0.000103318717963335	0.00376554841009614	Ctl1
FBgn0032895	4135.88874404094	0.429494558916932	0.110661391058178	3.88115994937324	0.000103959437041525	0.00377614278385175	twit
FBgn0259710	12.8107733738912	3.94082049036667	1.01695909252419	3.87510227238851	0.00010657992705161	0.00385833641957306	CG42364
FBgn0086680	537.324615814266	-1.31409939564105	0.340268015776593	-3.86195391489231	0.000112483788155026	0.00405844517263016	vvl
FBgn0035076	437.987069445614	0.78170578804632	0.202585472524343	3.85864681364253	0.000114016567818618	0.00410003577875751	Ance-5
FBgn0038943	350.516080738604	-1.23396235561264	0.319922444178095	-3.85706716758425	0.000114755636738001	0.00411290302036396	CG5391
FBgn0010226	20014.3680207967	0.230364617865786	0.0597740781273313	3.85392171795709	0.000116240774873621	0.00415233602429346	GstS1
FBgn0002609	2402.00632104916	-0.39643590264121	0.103148827303677	-3.8433389210919	0.00012137167165806	0.00432131219091471	E(spl)m3-HLH
FBgn0004618	7298.08232817754	0.329833595339356	0.0858721672991542	3.84098370535252	0.000122542249678162	0.00434863746555269	gl
FBgn0085426	35.2640980719374	-3.4291407149719	0.89447976379239	-3.83367053541057	0.000126245206425655	0.00446535503908187	Rgk3
FBgn0051660	538.625107870167	0.906750088439573	0.236800789734504	3.82916834633955	0.000128577032661085	0.00451405925045709	smog
FBgn0052600	82.9593237274581	-1.77683948150372	0.464090772481826	-3.82864643483792	0.000128849957438042	0.00451405925045709	dpr8
FBgn0033836	119.070064659289	-1.05982487928091	0.276818309112563	-3.82859386244554	0.000128877479527325	0.00451405925045709	CG18278
FBgn0038632	380.305432859905	-0.595123132722518	0.155503898805457	-3.82706245498736	0.000129681619663654	0.00452752528456795	CG14301
FBgn0037853	650.833188465018	0.453599764200811	0.118767663879274	3.81921938501619	0.000133874659271793	0.0046588381426584	CG14696
FBgn0015400	240.513640972711	-1.36187791870668	0.357539506210772	-3.80902779986456	0.000139514272928149	0.00483948545449797	kek2
FBgn0037664	1296.53830366931	-0.50554679622989	0.132818757927036	-3.80629064840082	0.000141066594384632	0.00487764878276091	CG8420
FBgn0033391	515.842759949954	0.557413439619399	0.146568044663953	3.80310347250262	0.000142894635555967	0.00492507133667021	CG8026
FBgn0038353	267.644453413759	-0.901897318772886	0.237534752584181	-3.79690680610307	0.000146512838108652	0.00503369585196224	CG5399
FBgn0035648	111.483258029211	-1.04739350118659	0.2763869310405	-3.78959127062744	0.000150895362406097	0.00516780688773643	CG13288
FBgn0004197	4681.02881100059	-0.30252406654791	0.0798610119999598	-3.78813214322981	0.000151784118161699	0.00518179451496333	Ser
FBgn0036428	573.160917623104	-0.525091436526688	0.138740903111899	-3.78469092206489	0.000153899723022684	0.00521803845572195	Gbs-70E
FBgn0053513	41.0617466567933	2.25244576052789	0.595230891690651	3.78415467337424	0.000154231888795023	0.00521803845572195	Nmdar2
FBgn0260986	1055.94074677125	0.419865042170434	0.110956527469244	3.78404994953374	0.000154296836056294	0.00521803845572195	mei-38
FBgn0261560	1674.28979558748	-1.69838707450995	0.449416985529912	-3.77908964100982	0.000157402757537193	0.00530644046347261	Thor
FBgn0260635	14110.9137654599	-0.282531446893545	0.0750716407053652	-3.76349103654735	0.000167557735425164	0.00563119267840082	Diap1
FBgn0000277	46.9438381673517	-3.96127988615934	1.05357771254569	-3.75983644964165	0.00017002447495795	0.00569634793741108	CecA1
FBgn0034786	1585.61576982727	-0.445022850154971	0.118406298342457	-3.75843900522814	0.000170976705523781	0.00571051609656517	CG13531
FBgn0027348	53.3189793622471	-1.6931461359116	0.451188697434138	-3.75263419837497	0.000174986103432441	0.0058263891476209	bgm
FBgn0004427	35.5696659682364	3.82009119645004	1.02158591392492	3.73937340401776	0.00018447952472696	0.00612358496232138	LysD
FBgn0033654	750.86214761043	-0.466054864174817	0.124664571270085	-3.73847083759758	0.000185142964008651	0.0061267555083599	Sobp
FBgn0004635	2158.2021413495	0.265250967976765	0.0709984176520668	3.73601238941194	0.000186961460552743	0.00616801295548314	rho
FBgn0010316	4376.46629908917	0.372194977991904	0.0996805162173999	3.73387891752245	0.000188553168328982	0.00620155969491787	dap
FBgn0011236	1191.81461453608	0.363424204072704	0.0982841743551784	3.69768791829461	0.000217572144389272	0.00713425013274002	ken
FBgn0037551	1419.9942138945	-0.340126014244787	0.0921501115538018	-3.6909994845335	0.000223374590315849	0.00730231842523447	Arl8
FBgn0015396	5589.93131313897	0.288417297769301	0.0781718130501706	3.68953061871796	0.000224668188381544	0.00732241817601239	jumu
FBgn0029082	5712.52207181121	-0.212580386188138	0.0576562854741486	-3.68702881984051	0.000226887669844759	0.00737248247676284	hbs
FBgn0034301	248.341395489573	0.721419658405903	0.195720281887266	3.68597291731593	0.000227830580316172	0.00738088979114372	CG5756
FBgn0000577	1103.18374901425	-0.448176448046811	0.121641618228582	-3.68440057419018	0.00022924148552476	0.00738823693847156	en
FBgn0029962	77.5869371755479	-2.28274382547536	0.619604604823431	-3.68419441641477	0.000229427083276601	0.00738823693847156	CARPA
FBgn0051869	3962.80055088969	-0.445142638358869	0.120881424415783	-3.68247346943695	0.000230981912503067	0.00741616926215204	CG31869
FBgn0266486	1893.56419702139	0.337913302635764	0.0918145557472721	3.68038923551404	0.000232878202153927	0.00745486660188891	CG45085
FBgn0004666	173.949278370292	1.28461392071915	0.349386147569035	3.67677404973625	0.000236202081389147	0.0075388995681246	sim
FBgn0263316	227.433933848213	1.1606361460929	0.316286904422026	3.66956750300432	0.000242961176781136	0.00773175567880501	Mrp4
FBgn0030634	21.9047285742863	2.3028273275412	0.627726999378226	3.66851725323619	0.000243961233305887	0.00774074642618796	CG9164
FBgn0004396	4966.35013183179	-0.469527922787189	0.128132662372762	-3.664389033151	0.00024792969992579	0.0078435941431068	CrebA
FBgn0033271	12.230631118802	-3.31315824499735	0.905194174156229	-3.66016302312782	0.000252054834323464	0.00790468225165517	CG8708
FBgn0039073	1538.86695684363	-1.57311152538002	0.42993998474431	-3.65890957156629	0.000253290689000702	0.00790468225165517	CG4408
FBgn0005670	213.955774498026	-1.61727130675884	0.442049772330856	-3.65857287569958	0.000253623625028998	0.00790468225165517	Cyp4d1
FBgn0266566	942.071812197505	0.610671588338565	0.166921883981923	3.65842736596898	0.000253767636842081	0.00790468225165517	CG45105
FBgn0000442	30.8566187895089	-2.3937287328454	0.654338625861447	-3.65824152547012	0.000253951675762383	0.00790468225165517	Pkg21D
FBgn0043002	507.169804096941	0.471613751908531	0.128929013010491	3.65793346971604	0.000254257020886572	0.00790468225165517	Chrac-14
FBgn0036278	24.0319325487818	-2.25765756591373	0.617436360216801	-3.65650245333948	0.00025567996538885	0.00792607892705436	CrzR
FBgn0031902	1569.21745268602	-0.406298579444926	0.11132949935279	-3.64951411626684	0.000262736802205514	0.00812150321545295	Wnt6
FBgn0040601	36.5851593725301	-3.18586241557498	0.876057245149258	-3.63659159628569	0.000276269431835727	0.00851541323041091	CG13643
FBgn0036769	482.522020480463	-0.575214592422378	0.1585671026028	-3.62757837521477	0.000286091945173875	0.00879304816107054	Tsp74F
FBgn0001090	33211.8315619556	-0.322193316723539	0.0888550559739608	-3.62605496324215	0.000287784125893179	0.00881992940379435	bnb
FBgn0030029	432.228575525897	0.887855146294461	0.245043580250687	3.62325405703818	0.000290919820592368	0.00889077344065289	CG15343
FBgn0083228	34.2308385601807	-2.20373488841536	0.610689522984578	-3.6086011065741	0.000307852535114025	0.00938167556161046	Frq2
FBgn0037781	172.658114465383	0.835403150567451	0.231740239719038	3.60491191163129	0.000312258823679219	0.00948914983056736	Fancl
FBgn0002592	2824.30356447326	-0.403903062980116	0.112084262575499	-3.60356622508044	0.000313880725671171	0.00951164401275447	E(spl)m2-BFM
FBgn0032399	210.886807065527	-0.816615709979324	0.226829729082036	-3.6001264617478	0.000318062451164194	0.00961136617131464	CG6785
FBgn0032785	209.335812500838	-1.09080706970328	0.303300636355728	-3.59645493266924	0.000322583440656687	0.00972075463073838	CG10026
FBgn0267435	3323.48380215045	0.469626476271876	0.130802368052966	3.5903514841697	0.000330232349835207	0.00992352810591147	chp
FBgn0083942	178.015402234646	-1.00492104493902	0.2800919290109	-3.58782578451201	0.00033344696158524	0.00999229394883768	CG34106
FBgn0063667	85.7219057681527	1.11756672093168	0.312183564237304	3.57983843147543	0.000343806716100121	0.0102742018096623	CG32335
FBgn0015776	3263.28202064268	-0.327202709361324	0.0914388403402231	-3.57837772377555	0.000345733550992986	0.0103032418456142	nrv1
FBgn0051814	32.8464225487155	1.72700702493402	0.483119206783247	3.57470164854954	0.000350627493272405	0.0103734907661745	DIP-kappa
FBgn0263121	9846.09980098028	0.270768392507212	0.0757500735777608	3.57449675912534	0.000350902158953319	0.0103734907661745	Prosalpha1
FBgn0051028	1212.19103958951	0.304667012608012	0.0852498237461595	3.57381398834549	0.000351818904576495	0.0103734907661745	CG31028
FBgn0004425	49.7087553395181	3.19490679375019	0.89399879381376	3.57372606748255	0.000351937117206144	0.0103734907661745	LysB
FBgn0267119	55.4048987275629	-1.25983908371661	0.353789041773997	-3.56098955863478	0.000369459776858598	0.0108603053753421	lncRNA:CR45559
FBgn0004514	92.7709450882762	-2.69823524574321	0.758921650004639	-3.55535416037574	0.000377470280903582	0.0110656233434452	Oct-TyrR
FBgn0015801	1841.75681137457	-0.347840598947765	0.0979017979891625	-3.55295414478772	0.000380930860471548	0.0111368079207779	Reg-5
FBgn0004589	45.2038727776546	-3.28468769779999	0.926939819306417	-3.5435824736257	0.000394729828046386	0.0114749547137125	Eig71Eb
FBgn0035679	1521.20913064134	0.601755834548098	0.169843292304451	3.54300618165965	0.000395593429306566	0.0114749547137125	CG10467
FBgn0027550	1151.67856357104	0.356278669016546	0.100560088242888	3.54294308250813	0.000395688093576293	0.0114749547137125	CG6495
FBgn0264598	541.895166307577	0.510789516718689	0.144203868395768	3.54213463481317	0.000396902838556963	0.0114793239205161	PsGEF
FBgn0035241	32.9969130120587	-2.9563383704833	0.835608388494234	-3.53794721449676	0.000403250664261248	0.0116317330643057	CG12105
FBgn0263458	6.5769510563039	-6.02610444649426	1.70755649765723	-3.52908056322708	0.000417006161442788	0.0119964332523861	snoRNA:CG43051-a
FBgn0260487	35.0721164213934	-1.94686451023254	0.554449905776286	-3.51134428908727	0.000445846567811449	0.0127920020573136	CG42534
FBgn0039481	34.287639881426	1.78967626999947	0.510244054718534	3.5074906869551	0.00045235418720791	0.0129264394961197	Cpr97Eb
FBgn0264745	153.934193488952	0.82258560642878	0.234545115361558	3.50715300619559	0.00045292863640464	0.0129264394961197	NA
FBgn0283508	66187.7900572307	-0.172559758883076	0.0492371941743815	-3.50466272046144	0.000457186081883135	0.0130135183413068	nw
FBgn0031678	2015.71059301575	0.282013265584831	0.0805252152836906	3.50217338247774	0.000461479205658423	0.0131011517648502	Nepl3
FBgn0262031	285.579210181252	0.991985682919592	0.283820688203697	3.49511407782807	0.00047385917568184	0.0134173039035582	NA
FBgn0005771	8159.06098343158	0.205789364743546	0.0591971221149236	3.47634069683376	0.00050830610684221	0.0143549902633868	noc
FBgn0002719	2322.3891779456	0.603251290395796	0.173698455249017	3.47298016859715	0.000514713386243021	0.0144618392245549	Men
FBgn0027095	3727.29257859281	-0.271904655054334	0.0782921241536488	-3.47295028706489	0.000514770695423534	0.0144618392245549	Manf
FBgn0034974	2072.36101389984	-0.38480162927091	0.110916485944304	-3.46929156648665	0.00052183280181119	0.014622161729712	CG16786
FBgn0011770	1079.63434309556	0.556701457742918	0.160624158271994	3.46586381358789	0.000528530920672561	0.0147714807570352	Gip
FBgn0030105	224.602021921532	-1.19789995474342	0.346397690868402	-3.45816379936119	0.000543870608468357	0.015160920217459	CG15369
FBgn0038646	15.4084615103672	5.03540032863144	1.45777893882506	3.45415905973363	0.000552011696967606	0.0153482015125942	CG7715
FBgn0031726	21.8592159141102	1.9239728714499	0.558801617982896	3.44303382369374	0.000575227365927493	0.0159525779527655	Cyp6a16
FBgn0032798	253.071131623792	0.689830394105986	0.200396541585105	3.4423268418184	0.000576732963633396	0.0159533210555823	CG10132
FBgn0261842	773.363414482575	-0.782907732619052	0.227857652568465	-3.43595101500402	0.000590477725009467	0.0162200298266033	pre-mod(mdg4)-AE
FBgn0036152	512.462291808713	-0.441672291816094	0.128588739924023	-3.43476646615448	0.000593064680515577	0.0162200298266033	CG6175
FBgn0037933	773.980957352055	-0.983049122217799	0.286283466700564	-3.43383127760574	0.000595114502259902	0.0162200298266033	Ho
FBgn0004003	4096.30023146949	-0.406201020112723	0.118316686522765	-3.43316764566904	0.000596573102523649	0.0162200298266033	wbl
FBgn0016061	606.492113916839	-0.630395863918356	0.183620662047592	-3.43314231028623	0.000596628853187846	0.0162200298266033	side
FBgn0004652	1769.49066714342	0.803273858627692	0.233999350664877	3.43280379345199	0.00059737422696986	0.0162200298266033	fru
FBgn0033313	38471.7004889629	-0.306389485211	0.0892745896922396	-3.43198984467171	0.0005991699943201	0.0162200298266033	Cirl
FBgn0003312	3451.91212631416	-2.28832876828488	0.666775658055417	-3.43193207586275	0.000599297637013659	0.0162200298266033	sad
FBgn0001170	62.1704046614355	-1.18830109366077	0.346276220307924	-3.43165664856826	0.000599906553653572	0.0162200298266033	H2.0
FBgn0028699	21.7968254811595	-2.60630166891163	0.759714035627755	-3.43063514254813	0.000602169938347485	0.0162405232372317	Rh50
FBgn0038592	29.6763035183824	-2.21245025951331	0.646054539877845	-3.42455647774201	0.000615803834050576	0.0165668123734105	CG18599
FBgn0017577	2560.49122734878	0.367664517282869	0.107502008318765	3.42007115060278	0.000626047590756706	0.0167461371046827	Mcm5
FBgn0004865	2570.4337650176	-0.471914926598548	0.137985780843643	-3.4200257715923	0.000626152034424622	0.0167461371046827	Eip78C
FBgn0028744	2650.52949544433	0.234771527211117	0.0686546194824085	3.41960277372556	0.00062712638026435	0.0167461371046827	CG5033
FBgn0028542	466.277472502247	0.652396672209116	0.19104457637823	3.41489240143359	0.000638072118824565	0.0169963506614306	NimB4
FBgn0005677	10090.9267848412	0.361330487007254	0.105903324399296	3.41188993883609	0.000645141557664133	0.0171423328179327	dac
FBgn0265048	829.010921428181	0.449986092610102	0.132422653443298	3.39810508934396	0.000678543494712887	0.0179582159488964	cv-d
FBgn0035904	4541.76281963607	-0.408182709276885	0.120129697386336	-3.39785014161963	0.000679176131548918	0.0179582159488964	GstO3
FBgn0015371	8099.77718347472	0.21864602267019	0.0645186359710294	3.38888166774586	0.000701782883239007	0.0184933159712088	chn
FBgn0035208	45.8285733843445	-1.5015082249981	0.443127766456442	-3.38843182183145	0.000702935018051842	0.0184933159712088	CG9184
FBgn0031730	31.6822298377905	1.74153437236419	0.514060565668689	3.3877999766405	0.000704556253630589	0.0184933159712088	CG7236
FBgn0031432	21.1858562981415	2.52594897381232	0.747459056977872	3.37938105135182	0.000726492373399355	0.0190228148646414	Cyp309a1
FBgn0033657	186.155021775928	0.675999810868385	0.200257303376022	3.37565621563906	0.000736398729981266	0.0192355193681305	Sln
FBgn0014179	117.119190379177	1.6699811108616	0.495019705964582	3.37356491214329	0.000742015490873994	0.0193354181534992	gcm
FBgn0031549	1543.30018521042	0.287984739271257	0.0854316226190044	3.37093842353399	0.000749126001623318	0.0194596825903715	Spindly
FBgn0010470	8005.69237892267	-0.361161249777957	0.107154462619337	-3.37047324907941	0.000750391913013955	0.0194596825903715	Fkbp14
FBgn0268063	1058.65556509182	-0.45405843748421	0.135105097065274	-3.36077947721572	0.000777228537957367	0.0201072936870122	ltl
FBgn0001316	25988.4259700486	0.170019735081007	0.0506100635524902	3.35940568232386	0.000781103091989738	0.0201591869769983	klar
FBgn0052447	7787.78498412119	-0.223386703863735	0.0666449072621307	-3.35189458641004	0.000802605727627129	0.0206647030779033	CG32447
FBgn0264815	192.500039810741	0.646404227295336	0.19296084065727	3.34992439447056	0.000808336207893396	0.0207626928827475	Pde1c
FBgn0085399	47.2397913363507	2.1781451594797	0.651882699094737	3.34131456856344	0.000833826932641378	0.021366567575618	CG34370
FBgn0038839	29.4050644834892	2.09679591268388	0.628065592664384	3.33849829886213	0.000842325460858983	0.0215331921131439	Ktl
FBgn0033359	339.356395708327	0.595601871474498	0.178550614155065	3.33575929880162	0.000850667817082231	0.0216950458881397	NA
FBgn0039283	3662.28752276853	0.234399107316384	0.0704249799672194	3.32835177838162	0.000873614783023902	0.0222277270737308	danr
FBgn0259834	480.830760386397	-0.478948312969903	0.143930916065349	-3.32762637842481	0.000875892506303711	0.0222332431953045	out
FBgn0034267	156.352130226362	-1.49230807815942	0.449136211738186	-3.32261803692936	0.000891769329897078	0.022583116269788	CG4984
FBgn0040682	42.2770803484187	-3.95525708578805	1.19077068170823	-3.32159428053266	0.000895047378489958	0.0226130471174465	CG14664
FBgn0038511	1553.3026886294	-0.423436583637806	0.127550296043936	-3.31976166869851	0.000900943273837632	0.0227088225190663	cysu
FBgn0265655	5.25171106352638	-5.7000938606243	1.71951238623619	-3.31494783419452	0.00091660228075999	0.0230496629483421	lncRNA:CR44462
FBgn0260866	744.33310529655	-0.495024977471872	0.149399831306805	-3.31342393858061	0.000921611704105235	0.0231217373578774	dnr1
FBgn0266696	8447.6960747919	-0.362794086894533	0.109593184018479	-3.31037089709303	0.000931724219933305	0.0232686379077921	Svil
FBgn0085376	3335.57898759351	-0.32372448750432	0.0977915044584232	-3.31035389318459	0.000931780828343176	0.0232686379077921	CG34347
FBgn0051146	119.32550669153	1.55615991613139	0.47024392575501	3.30926106835482	0.000935425686946081	0.0232822545845873	Nlg1
FBgn0034159	24.5339972741434	-2.00134307479264	0.604836896549584	-3.30889713608696	0.00093664242581673	0.0232822545845873	CG15615
FBgn0034724	2911.89345314607	0.243160000215118	0.0735252061514963	3.30716516066742	0.000942453077601769	0.0233728363245239	babos
FBgn0037375	502.719941164776	-0.49645783964451	0.150258309291233	-3.30402918804489	0.000953059089779202	0.0235816547260047	kat-60L1
FBgn0020416	122.552735919342	0.834687070034178	0.25269275919797	3.30316971757885	0.000955985102770729	0.0235999251457451	Idgf1
FBgn0031907	1590.8567711456	-3.64047102589268	1.10244910986208	-3.30216696020384	0.000959409443082642	0.0236044198015409	CG5171
FBgn0031260	6121.94485129402	-0.270572084969079	0.081945957017089	-3.30183568315218	0.00096054322329222	0.0236044198015409	Spp
FBgn0004854	2056.11492481381	-0.246917621383605	0.0748313404667639	-3.29965519585037	0.000968036858663803	0.0237345037074207	B-H2
FBgn0003292	1667.8302656148	-0.410432542283757	0.124458990723428	-3.29773317217249	0.000974687095159967	0.0238433659469064	rt
FBgn0033628	72.8036621891144	-1.24914405940423	0.378999164723018	-3.29590187967073	0.0009810627347154	0.0239450334436872	CG13203
FBgn0003435	2687.87554674578	-0.631227914607276	0.191581255777708	-3.29483128213593	0.000984807881766872	0.0239821838115147	sm
FBgn0262353	346.901701969059	-0.59739009022445	0.181544016743888	-3.29060742920111	0.000999713207699433	0.0242311905925552	CG43051
FBgn0261262	107.984212643049	2.0739249125896	0.63030340891721	3.29035966369335	0.00100059398580918	0.0242311905925552	CG42613
FBgn0263106	4120.11198610142	-0.268223241961523	0.0815286579200502	-3.28992588378619	0.00100213775394264	0.0242311905925552	DnaJ-1
FBgn0052207	1918.34489781253	0.561735377175024	0.170788521948572	3.28906984360561	0.00100519076447798	0.0242311905925552	hpRNA:CR32207
FBgn0029932	144.445118306708	-1.12067340438713	0.340757655691739	-3.28876955709818	0.00100626375467786	0.0242311905925552	CG4607
FBgn0013973	99.5393610239857	1.07256476176707	0.32623935918489	3.28766205416441	0.00101023028091156	0.024272526214864	Gycbeta100B
FBgn0260484	5665.1774394666	0.23228494713699	0.0708377724919503	3.27911139729	0.00104134520672905	0.0249645157559845	HIP-R
FBgn0050288	22.5938833296906	-2.74016090435254	0.83616811231057	-3.27704544577848	0.00104899483834078	0.0250921426075839	CG30288
FBgn0034697	1678.18799741924	-0.24983789141195	0.076312881514128	-3.27386263570321	0.0010608816904469	0.025320335567569	GM130
FBgn0004593	10.1775851121877	-4.75326630169637	1.45299106987261	-3.27136649374804	0.00107029109548005	0.0254885217175248	Eig71Ef
FBgn0026263	4974.1566735397	-0.260359600550004	0.0796456298680326	-3.26897534718983	0.00107937705483179	0.025648281206003	bip1
FBgn0031850	1585.1622400031	-0.41050128107894	0.125647803480296	-3.26707884824517	0.00108663411163026	0.0257639753764115	Tsp
FBgn0024732	900.339978618962	0.387266769259789	0.11861741069532	3.26483917487055	0.00109526244921517	0.0259116037327484	Drep1
FBgn0014002	51330.6015041167	-0.255529591509456	0.0784366667466001	-3.25778238811419	0.00112286476647827	0.026506488185487	NA
FBgn0037416	155.832649851926	0.783322119183935	0.240711929817196	3.25418902078851	0.00113716587959874	0.0267854705439108	Osi9
FBgn0004362	47843.0205686376	0.21891005550539	0.0673402555462457	3.25080523870383	0.00115078662122581	0.0270472463393987	HmgD
FBgn0261630	10.8449830801041	-4.70387148376051	1.44754882789346	-3.24954253225835	0.00115590791352166	0.0271085534153732	CG42713
FBgn0086356	4093.8246031837	0.307872816127441	0.0947616468436646	3.24891795765603	0.0011584488456466	0.0271092107306628	tum
FBgn0031254	49.994315022109	1.19769234555733	0.368734097210457	3.24811932126184	0.00116170542703684	0.0271265760754836	CG13692
FBgn0030500	876.676105825049	0.370007291637665	0.11398250040466	3.24617630183641	0.00116966379652436	0.0272534190861874	Ndc80
FBgn0003295	5899.94912663399	0.419719822472402	0.129398188982033	3.24362980482424	0.0011801702247562	0.0274097512145761	ru
FBgn0040319	854.437673556353	-0.523296587430934	0.161345967791964	-3.24331989570177	0.00118145479373173	0.0274097512145761	Gclc
FBgn0034819	110.245276267602	2.08282440297937	0.642357117741249	3.24247111996409	0.00118497957470217	0.0274325314418176	CG9877
FBgn0027556	2220.78656495491	-0.549965850804099	0.170061039348725	-3.23393208056518	0.00122098488596204	0.0282055352243223	CG4928
FBgn0020445	1088.04750963829	-0.600466091239661	0.185840676177829	-3.23107999599119	0.0012332341963626	0.0284276292956404	E23
FBgn0030913	20.6381900944252	2.59768468109843	0.805139635190185	3.22637784498688	0.00125367733796779	0.0288372518592677	CG6123
FBgn0010288	4305.22145101628	0.22853971937794	0.0709799161257629	3.21978007092896	0.0012828897678028	0.0294464145001205	Uch
FBgn0011692	4267.7936126407	0.228176637524634	0.0710379253342922	3.21203971612169	0.00131796153849713	0.0301871954932208	pav
FBgn0025697	347.126763834137	0.793837911667018	0.247293908448326	3.21009893307945	0.00132689294428535	0.0303273751757423	santa-maria
FBgn0025700	6278.00725959281	-0.296816915401697	0.0925082393438197	-3.20854571989568	0.00133408096442296	0.0304271996706023	CG5885
FBgn0053333	281.973876028516	-1.48969364127317	0.464875160810928	-3.20450255650258	0.00135296088827965	0.0307837799932374	CG33333
FBgn0032694	2248.4368684142	-0.344065540585618	0.107399784784374	-3.20359618295695	0.00135722696372764	0.0307837799932374	MESR3
FBgn0013548	963.193198158121	0.347388856370113	0.108444684723885	3.20337374998703	0.00135827579502976	0.0307837799932374	l(2)dtl
FBgn0052762	52.8046358260132	-2.36105893596673	0.737804192606647	-3.20011591100501	0.00137372329420082	0.0310473539853416	CG32762
FBgn0019809	88.8558517293158	1.43646187108157	0.448961126366516	3.19952393809012	0.00137654755280583	0.0310473539853416	gcm2
FBgn0085382	119.420469508898	0.841873296085647	0.26315883261334	3.1991071237294	0.00137853935474403	0.0310473539853416	CG34353
FBgn0260812	4.83619087540649	-5.58366474624687	1.74731394845523	-3.19557040747216	0.00139554728681874	NA	inaF-D
FBgn0035710	1175.55407371808	0.620185228300075	0.19411484024118	3.19493979712998	0.00139860011783783	0.0314335376484052	SP1173
FBgn0036433	3951.67131868863	-0.327865361555465	0.102791403459525	-3.18961849455208	0.00142460722404131	0.0319514817733007	CG9628
FBgn0031257	431.297789991993	0.549184934786303	0.172336703015037	3.18669746593901	0.00143907215766863	0.0322089428152058	CG4133
FBgn0010397	1154.25800963966	0.523493924235197	0.164378181000706	3.1846922812277	0.00144908006713598	0.0323657883318074	LamC
FBgn0033598	18.3737869539145	3.86127027551698	1.21538057246601	3.17700509864367	0.00148804419888741	0.0331673983834656	Cpr47Eb
FBgn0261862	2681.55251367239	-0.313644882250358	0.0988034542931904	-3.17443235658184	0.00150129879003011	0.033393837828546	whd
FBgn0250907	52113.5328213651	-0.342199180696354	0.107834623272446	-3.17337020626279	0.00150680257007421	0.033425238869056	Cht10
FBgn0086917	2120.99838385192	-2.23272168469719	0.703670446808084	-3.17296497930959	0.00150890724223491	0.033425238869056	spok
FBgn0036262	362.699600467198	0.636403085490437	0.200767657219969	3.169848641473	0.00152518363164317	0.03366965487175	CG6910
FBgn0035551	36.7829970547674	-2.66141691338096	0.839676027972701	-3.16957591347062	0.00152661573706532	0.03366965487175	CG7465
FBgn0259935	314.893401709551	-0.531778401601157	0.167802953451171	-3.16906461217859	0.00152930393837203	0.03366965487175	CG42458
FBgn0003483	462.933113657685	0.451689669707437	0.142634951492888	3.16675306423728	0.0015415115558334	0.0338658063726004	spn-E
FBgn0004590	25.8287928985769	-3.53161880760883	1.11541547852464	-3.16619132117488	0.00154449172555797	0.0338658063726004	Eig71Ec
FBgn0008646	1459.88032246084	-0.275194059100596	0.0869428236463276	-3.16523029226714	0.00154960250041452	0.0339089488326	E5
FBgn0260874	345.307060307625	-0.953602813566088	0.301752518634707	-3.16021492672441	0.00157652796609313	0.0344283070814022	Ir76a
FBgn0029924	2712.40777344426	-0.517245165952155	0.163711783825643	-3.15948646985016	0.00158047438694284	0.0344447630027057	CG4586
FBgn0004588	122.162435584694	-3.80555525889146	1.20517046583147	-3.15769044030292	0.0015902432788333	0.0345648211296968	Eig71Ea
FBgn0262476	235.938925027511	0.785176500283946	0.248686304652675	3.15729690615876	0.00159239118478488	0.0345648211296968	CG43066
FBgn0033913	4845.30425038134	0.22840389836484	0.0724398477871831	3.15301460925007	0.00161593719450763	0.0350054828400568	CG8468
FBgn0003720	202.880627577786	1.44646278309551	0.459258861569945	3.14955878728366	0.0016351720645187	0.0353511748136827	tll
FBgn0037181	2612.30748391897	-2.76259430429206	0.878595305000674	-3.14433082964168	0.00166467128814629	0.0359169477130444	CG11370
FBgn0031926	619.992596380007	0.544492304969374	0.173368355568909	3.14066718336585	0.0016856346824587	0.0362966605875538	CG6739
FBgn0037565	75.0020121342281	-2.09053426218612	0.666244243386859	-3.13778960634447	0.00170227016891336	0.0365818537494768	CG9626
FBgn0037895	8.79414598208073	4.76563483054356	1.51917847933854	3.13698153005599	0.00170696880022809	0.0366098994370987	CG6723
FBgn0013342	1135.53923682332	0.355597861602109	0.113556510699565	3.13146167851977	0.00173938484663704	0.0372311185030167	nSyb
FBgn0052280	1333.8955377979	-0.375107023240219	0.119883173692384	-3.12893804599076	0.00175439294603993	0.0374780021819381	CG32280
FBgn0014417	150.139465278992	-0.72475427243593	0.232443772987923	-3.11797671806672	0.00182097187776572	0.0388234083346573	CG13397
FBgn0264272	255.838541015173	-0.936640414082541	0.300709951239782	-3.11476361264705	0.00184092377144398	0.0391713720835063	mwh
FBgn0036725	81.1583251562412	1.14732457896797	0.368727677858369	3.11157704686509	0.00186090906402823	0.0395186751628671	CG18265
FBgn0033518	83.259725421066	-1.28548189009111	0.413423972162318	-3.10935498821632	0.00187496297015625	0.0397228231313751	Prx2540-2
FBgn0259994	1316.63398873967	0.505625422982862	0.162681717475511	3.1080654349434	0.0018831636806428	0.0397228231313751	OtopLa
FBgn0032749	33.527113845759	-1.50069137210635	0.482858550528037	-3.10793165092603	0.00188401634258295	0.0397228231313751	Phlpp
FBgn0284238	54.3673104250665	-1.41287147982259	0.454630168568962	-3.10773806381983	0.00188525078265332	0.0397228231313751	lncRNA:CR46322
FBgn0259697	441.706606989618	-2.04248537776859	0.658479649977755	-3.10182004536905	0.0019233483989896	0.040446554636062	NA
FBgn0001256	335.326348804154	-1.327114124791	0.428233027064657	-3.09904664263698	0.00194144453102525	0.0407476723749035	ImpL1
FBgn0028430	333.561865867429	1.03642238032315	0.334534559526531	3.09810257508226	0.0019476400382563	0.0407513420199182	He
FBgn0052791	216.09063745494	0.669626040138067	0.216156975938241	3.09786920931661	0.00194917431240988	0.0407513420199182	DIP-alpha
FBgn0036116	39.2272726199806	-2.58396626110374	0.83517629087848	-3.09391716374731	0.00197532630830003	0.0411533224322497	CG7888
FBgn0260639	2389.81489335631	0.218888139035776	0.0707503185360327	3.09381135753188	0.00197603086947584	0.0411533224322497	gammaTub23C
FBgn0040524	9.4309936466001	3.03095697884403	0.980187143251423	3.09222274512794	0.00198663717325534	0.0412944929192266	CG11052
FBgn0259823	432.884699729358	0.521398889171293	0.168751296814521	3.08974745091516	0.00200326754979078	0.0415600967829671	CG42404
FBgn0264328	28.6071180516579	-3.46173190659748	1.12193497768931	-3.08550136633329	0.00203209290462042	0.0420771943474954	asRNA:CR43787
FBgn0039816	28.9035800608185	1.87375137874461	0.608178472055443	3.08092355260776	0.0020635962376381	0.0426476555778541	CG11317
FBgn0266439	756.93271633342	-0.80934040209765	0.263131500417921	-3.0758020260296	0.00209937187042696	0.0433040606848299	CG45069
FBgn0262005	9.97372766962739	-4.23561909157578	1.37762678023829	-3.07457662142945	0.00210801565781931	0.0433993757949517	CG42823
FBgn0267337	3316.99991304058	0.302458138967959	0.098427414495499	3.07290545543884	0.00211985637860159	0.0435600202140076	rn
FBgn0051038	4078.10368351638	-0.307882695229228	0.100221109544974	-3.07203439102885	0.00212605228690542	0.0436042815040601	CG31038
FBgn0016031	1926.29994863033	0.289065086066546	0.0942440450866936	3.06719735767538	0.00216076142224129	0.0441564916000238	lama
FBgn0027506	1961.55938922011	-0.272457993910872	0.0888312350288855	-3.06714179784032	0.00216116310389438	0.0441564916000238	EDTP
FBgn0011758	1847.29637262324	-0.269897199919728	0.0880568863639017	-3.06503228838183	0.0021764649891844	0.0443037649094326	B-H1
FBgn0035522	1979.62287633723	-0.436193974161344	0.142313774703301	-3.06501584313065	0.00217658466833512	0.0443037649094326	CG1273
FBgn0000276	28.9481854782483	-4.1068600154834	1.34169103460185	-3.06095808168095	0.00220629980492145	0.0448240344547883	CecA1
FBgn0028622	3785.65076191476	-0.387347306074571	0.126593018066992	-3.05978411755369	0.00221496587091053	0.0449155109311706	qsm
FBgn0031775	807.117680850361	0.409076495126608	0.133753846395307	3.05842789685158	0.00222501616323592	0.0449798332496589	CG9150
FBgn0003515	131.029672647312	0.729125727443187	0.238414188776378	3.05823127048481	0.00222647672926565	0.0449798332496589	st
FBgn0030925	854.660453042379	-0.389585719370334	0.127458471949916	-3.05656982553046	0.00223885327872126	0.0451453255529812	Hayan
FBgn0001254	123734.583746444	-0.419820057882201	0.137428497280651	-3.05482535419755	0.00225191613300837	0.0453240135128624	ImpE2
FBgn0003997	2195.01440607866	-0.225356621941465	0.0737916877580294	-3.05395673670499	0.00225844647581201	0.0453708018269274	hid
FBgn0025456	661.5544409471	-0.981450424752904	0.322482745726126	-3.04341995892834	0.00233905656015425	0.0469028664887436	CREG
FBgn0265498	27.9115170916846	1.67692041898291	0.551916306634562	3.03835998107815	0.0023786961723122	0.047581280015096	asRNA:CR44367
FBgn0034145	1254.07204026139	-0.598739455682841	0.197084830459636	-3.03797838872974	0.00238171034558322	0.047581280015096	CG5065
FBgn0001218	48962.786643032	-0.285497992416439	0.0941153387397327	-3.0334905684817	0.00241742267618889	0.0482054636427463	Hsc70-3
FBgn0026077	12764.3980161506	-0.246997767802056	0.0814616055516788	-3.03207586112898	0.00242878156153798	0.0483426115975493	Gasp
FBgn0000439	851.59187361701	-0.443608114555558	0.146487235091245	-3.02830560136684	0.00245929248421566	0.0488597556532571	Dfd
FBgn0001235	23550.4440231475	-0.324412946182733	0.107238283433218	-3.02515981976493	0.00248501776565989	0.0492664113356597	hth
FBgn0028408	251.655380743796	0.570484757959603	0.188609434659624	3.02468834069268	0.00248889452891495	0.0492664113356597	Drep2
FBgn0060296	1831.11578188641	-0.334988891876007	0.110855394087438	-3.02185468405607	0.00251231122571449	0.0496388525696116	pain
FBgn0004552	267.791160021693	-3.95134700753654	1.30839220753154	-3.0200019419187	0.00252773064843776	0.049852208839756	Akh
FBgn0031100	303.410045206293	0.761753159678993	0.252497082306616	3.01687905745371	0.00255391685434154	0.050276742745687	CG1504
FBgn0040827	37.4118163177866	-2.11487788119815	0.701371209760116	-3.01534743908505	0.00256685034456073	0.050439310595849	CG13315
FBgn0001168	2505.77232377677	0.312357036122069	0.103755554712665	3.01050904683698	0.00260810178336449	0.0511567309798839	h
FBgn0000061	1069.52199043586	-0.360568545000368	0.11996464034402	-3.00562352345135	0.00265036921973585	0.0518914394600914	al
FBgn0267060	24.5381575519297	1.65554978370669	0.550928075947447	3.00501981290314	0.00265563550095772	0.0519003546817606	lncRNA:CR45504
FBgn0020391	715.01753590854	0.630339682171464	0.209884100355235	3.00327505087139	0.00267090919832737	0.0521044637098656	Nrk
FBgn0036547	2309.80919887152	0.301162195095175	0.100335733487707	3.00154476004378	0.00268613546198092	0.0523069122091157	CG17032
FBgn0004783	175.204109558059	-0.711426720476209	0.237190657561927	-2.99938761411994	0.00270522905480372	0.052583803681482	Ccp84Aa
FBgn0040752	8292.58076562452	-0.241027696765846	0.0805783893698137	-2.99122008581795	0.00277865151139519	0.0539138354405239	Prosap
FBgn0020764	1446.19434473079	-0.339122376711608	0.113452704222133	-2.9891079197868	0.00279793287468286	0.054190484474109	Alas
FBgn0261534	81.8625119762293	1.22496178538877	0.410100383764468	2.98698034404254	0.00281747836797786	0.0544712484475719	l(2)34Fc
FBgn0037618	77.4477176673643	-1.55339577769549	0.520641562753851	-2.98361846003813	0.0028486174262697	0.0549747491853264	ouib
FBgn0037228	411.2432922805	0.597107486781012	0.200628994228421	2.97617744173702	0.00291865934586712	0.0562258875414544	CG1092
FBgn0283499	2534.37593566827	-0.389134854286641	0.130806694260255	-2.97488485958075	0.00293098537909181	0.0563626921027495	InR
FBgn0036678	4975.55787222986	-0.337602160728993	0.113575456324189	-2.97249222371904	0.0029539269285862	0.0567027823942846	CG11905
FBgn0051710	538.704184160608	-0.46173019802445	0.155364735521457	-2.97191120285261	0.00295952265919791	0.0567092903151458	CG31710
FBgn0033978	35.7204381886547	-1.42483900835988	0.480745224925452	-2.96381312696517	0.00303852747700171	0.0581199191877562	Cyp6a23
FBgn0027660	4883.80197284734	-0.192600226240087	0.0650226999056444	-2.96204597040068	0.00305602152970069	0.058351080110462	blot
FBgn0038165	164.934928457775	1.6608651603963	0.561931700662796	2.95563528172075	0.00312025824801642	0.0594723427201433	Task6
FBgn0000449	214.215860141913	-1.4419829381398	0.488730056817422	-2.95046911485228	0.00317291765350993	0.0601006522779189	dib
FBgn0000422	152.485806976368	-1.71330336121819	0.580723060531601	-2.95029331132435	0.00317472380992337	0.0601006522779189	Ddc
FBgn0035909	8000.57645485625	-0.235867613270491	0.0799713173575433	-2.94940262414276	0.00318388889042196	0.0601006522779189	ergic53
FBgn0038540	150.101653699701	0.828806851518935	0.281022040759488	2.94925924414686	0.00318536650733215	0.0601006522779189	CG14321
FBgn0265726	1204.51455624104	-3.04415726883634	1.03219347920539	-2.94921187758309	0.00318585478552189	0.0601006522779189	Nna1
FBgn0052029	460.84498265426	-0.912476624010059	0.309404853147694	-2.94913481390833	0.0031866493421366	0.0601006522779189	Cpr66D
FBgn0043364	793.597752519993	-0.391398651059808	0.132742022549859	-2.94856627570818	0.00319251677665575	0.0601062320882412	cbt
FBgn0040351	247.900487577305	0.59361042119348	0.201394214836657	2.94750483113398	0.00320349746650009	0.0602078931508762	CG11638
FBgn0032683	1214.73670094891	-0.581629839747601	0.197489417162912	-2.94511902512632	0.00322830446410871	0.0605686061892257	kon
FBgn0031170	129.477578274875	1.01621998758826	0.345214054724817	2.94373874319319	0.003242736083435	0.060733744562668	ABCA
FBgn0260499	111.318039471549	0.726250652324957	0.246770862346138	2.94301622736265	0.00325031380549081	0.0607701652229373	qvr
FBgn0038277	78.692714887207	-1.06586194762094	0.362329589203987	-2.94169170661047	0.0032642472461007	0.0608216965238027	RpS5b
FBgn0050015	4681.48957084239	0.2155863426368	0.0732867510451303	2.9416823581665	0.00326434578117184	0.0608216965238027	CG30015
FBgn0033031	120.940584470341	0.720636866951375	0.245091557243504	2.94027617701823	0.0032791981987949	0.0609930864975852	CG8245
FBgn0039479	799.492989839704	0.352074202243162	0.119858246496568	2.93742160038395	0.00330953840185805	0.0614514634754641	CG14257
FBgn0002937	139.146370898035	-0.7130288381331	0.242930869982483	-2.93511005079146	0.00333429408891824	0.0618047502255154	ninaB
FBgn0034897	392.722311695279	-0.975691412401079	0.332899618382585	-2.93088774670737	0.00337994891287722	0.0625435486657281	Sesn
FBgn0010611	2027.53118940978	-0.251988151204877	0.0860160215370254	-2.92954901542859	0.00339454271565081	0.0627060390692482	Hmgs
FBgn0028841	83.2591224283864	-1.87244659645182	0.639288476567103	-2.92895408737323	0.00340104655008768	0.0627187866364887	jhamt
FBgn0037796	4491.98539401836	-0.215324624381712	0.073604152859682	-2.92544124231963	0.00343968125637119	0.0633230057913522	CG12814
FBgn0264711	2859.29769752816	-0.241810209039543	0.082821349636637	-2.91966033034283	0.0035041309083545	0.0643451316620123	CG43980
FBgn0005586	404.234553402659	0.592061636259632	0.202811307908503	2.91927330071129	0.00350848478533567	0.0643451316620123	Rab3
FBgn0050418	771.816699743513	0.467411047712884	0.16013458388768	2.91886384792889	0.00351309626890297	0.0643451316620123	nord
FBgn0002924	3272.02951771748	0.251955733694401	0.086379846496489	2.91683470061089	0.00353603114409335	0.0646319984986541	ncd
FBgn0037908	76.4194928911365	-1.04049599376998	0.356771716855039	-2.91641950472421	0.00354074074088845	0.0646319984986541	dpr5
FBgn0260744	1873.87948012169	-0.311336460557314	0.106910379507852	-2.91212567002859	0.00358978178232413	0.0652380001569056	Tango9
FBgn0027341	10214.2523101647	-0.179339330988624	0.0615862379314129	-2.91200334705214	0.00359118787357978	0.0652380001569056	NA
FBgn0040992	301.339077717167	-1.33723484051704	0.459304437412068	-2.91143462068783	0.00359773191179994	0.0652380001569056	CG10570
FBgn0265192	2148.55292730548	-0.266016691051699	0.0913707062168188	-2.91140018574939	0.00359812848473849	0.0652380001569056	Snp
FBgn0025709	17.3884249407965	-2.19760586995224	0.755047166829218	-2.91055442162769	0.00360788128981305	0.0653050727424551	CNT2
FBgn0037204	264.952313025053	2.97171567234871	1.02217779946594	2.90723949776776	0.00364633907829434	0.0658906297766153	CG11131
FBgn0033571	1871.87710177912	0.358706751905993	0.123456610479618	2.90552891831754	0.00366632968352644	0.0661410779697044	Rpb5
FBgn0003187	1436.16201575496	-0.320350766578424	0.110372842318279	-2.9024419399714	0.00370265786983711	0.0666849300497541	qua
FBgn0010014	244.248480345507	0.592529884835836	0.20422648812378	2.90133709040086	0.00371573927953192	0.0668089922459839	CanB
FBgn0266084	3291.74987268461	-0.279516047968554	0.0964162018261843	-2.89905682524661	0.00374287052591652	0.0671848373271006	Fhos
FBgn0085391	228.412863559915	-0.988878208425561	0.341232224083948	-2.89796255638003	0.00375595428269461	0.0673076990061618	trv
FBgn0036436	6907.06682413154	-0.396475891503581	0.13702128883538	-2.8935349745536	0.00380931864092928	0.0680707330364026	CG4914
FBgn0003267	420.988846068167	-0.485112878724825	0.167662819827222	-2.89338375213263	0.00381115338839333	0.0680707330364026	ro
FBgn0037972	1546.17488712505	-0.333136790682601	0.115197201388319	-2.8918826730836	0.00382940923484398	0.0681697020548908	CG10005
FBgn0000008	3535.78610782154	-0.189479229061841	0.0655222403685438	-2.89183074321139	0.0038300422159124	0.0681697020548908	a
FBgn0030653	2595.07754583371	0.474698108039048	0.164178948456869	2.89134576936187	0.00383595822670127	0.0681697020548908	CG7860
FBgn0035499	9204.39907361731	0.172281918481842	0.0595955184230752	2.89085359168778	0.0038419706015363	0.0681697020548908	Chd64
FBgn0033115	121.642778398307	-0.774037816145873	0.26795556137864	-2.88867979512507	0.00386862794885526	0.0684090396582263	Spn42De
FBgn0028993	371.754338801784	1.22259301365739	0.42334684809242	2.88792279703117	0.0038779504165677	0.0684090396582263	NA
FBgn0037697	2264.73255876631	0.51994095453226	0.180045601027595	2.88782925861415	0.00387910376212956	0.0684090396582263	GstZ2
FBgn0034705	376.552107241754	-0.503216326228194	0.174281471029002	-2.88737708751869	0.00388468350840668	0.0684090396582263	CG11170
FBgn0012344	14.6646100087894	2.69461029533309	0.933414665644617	2.88683089575434	0.00389143318195236	0.0684090396582263	Dh44
FBgn0036030	5236.99749997257	0.207359622104718	0.0718336716994065	2.88666327641486	0.00389350670653976	0.0684090396582263	Prps
FBgn0004513	351.18661576129	0.897343990454293	0.311586603901271	2.87991838936254	0.00397778122269338	0.0697761037892945	Mdr65
FBgn0266735	55.2126621458169	-1.18764906468971	0.412588058984487	-2.87853474871013	0.00399527263209731	0.0699691577192627	asRNA:CR45208
FBgn0000527	83.0512111065484	-2.24351140440879	0.779899289675949	-2.87666809562165	0.00401898073883143	0.0702702823509132	e
FBgn0020278	4749.71864615217	0.206186298029273	0.071697879778366	2.87576562468291	0.00403048863783774	0.0703574618527403	loco
FBgn0003357	14.1578871397337	3.76822659068514	1.31144878271646	2.87333111315248	0.00406168176197224	0.0707874359420945	Jon99Ciii
FBgn0032105	2635.46582419829	0.230015161953096	0.0801064721706783	2.87136801459707	0.00408699413180812	0.0711136978934613	borr
FBgn0034462	4284.86256643312	-0.337696521607833	0.117659541460576	-2.87011590743777	0.00410321360477711	0.0712809474530362	CG15905
FBgn0035392	179.376268096038	-0.63831853325692	0.222847084469453	-2.86437910900476	0.00417827609594987	0.0724682355676965	CG1271
FBgn0086251	474.806102715973	-0.517011411232435	0.180927551542819	-2.85756042583751	0.00426911341555254	0.0739248724349611	del
FBgn0031117	131.937655434533	0.790415967907052	0.276876809603378	2.85475684669768	0.00430697897805162	0.0744610404090079	GstT3
FBgn0004428	13.5428750412328	3.8242758019689	1.34037311150881	2.85314273252173	0.00432891732942466	0.0747205762397332	LysE
FBgn0022985	3125.07617523926	0.211683124067436	0.0742167518775584	2.85222835427597	0.00434139007378802	0.0747303321480609	qkr58E-2
FBgn0036846	2093.8349619881	-0.56771404561181	0.199052229047661	-2.85208584866376	0.00434333687957306	0.0747303321480609	MESR6
FBgn0001323	599.315804091451	-0.499998379070237	0.175450126408367	-2.84980347011247	0.00437462507462293	0.0751488141799876	knrl
FBgn0037724	12.8681617072831	-4.57067542418043	1.60487965863346	-2.84798638925508	0.00439968061645962	0.0754590691420769	Fst
FBgn0028481	282.056093214844	0.716483234789569	0.251805255862051	2.84538633769458	0.00443575870000832	0.0759570870725235	CG4341
FBgn0000320	12821.3024467254	0.215655050944971	0.0758728894433124	2.84232026125874	0.00447864766722126	0.0765699699429206	eya
FBgn0039612	89.4892033229498	1.09981162892171	0.387642538422229	2.83717992715178	0.00455139552677171	0.0775735277221477	Nepl19
FBgn0034391	83.3311320200497	0.852235863999177	0.300383794421485	2.83715659708113	0.00455172812830177	0.0775735277221477	CG15080
FBgn0031264	114.262203728418	-1.53890998355917	0.543022514520691	-2.83397086199551	0.00459735236719151	0.0782275036865332	CG11835
FBgn0002733	4027.43331546587	-0.263091533166627	0.0929059683769063	-2.8318044336969	0.00462861485648353	0.0786354284594398	E(spl)mbeta-HLH
FBgn0022984	2635.28670112389	-0.20074039350846	0.0709280617524196	-2.8301970834782	0.00465193386933713	0.0789073311044167	qkr58E-3
FBgn0035515	1731.27441987804	0.304792781725569	0.107758091119529	2.82849091477949	0.00467680285255294	0.0791205567276753	CG14997
FBgn0052220	11.7409720872316	3.63603991389949	1.28557895024856	2.82832875662478	0.00467917270970123	0.0791205567276753	Csas
FBgn0041094	14444.4575300949	-0.242765199179594	0.0859534594040596	-2.82437962198096	0.0047372239424064	0.0799767948210959	scyl
FBgn0037960	1879.41990175267	-0.252300418291777	0.0894075546781208	-2.82191386622856	0.00477379968596858	0.0804683609566078	mthl5
FBgn0085452	35.6838356732498	-1.31642101323996	0.467268243077188	-2.81727044956166	0.00484337227455868	0.0815015439208699	CG34423
FBgn0041605	494.741391305271	0.541348291434656	0.192184347358217	2.81681780475922	0.00485020311431206	0.0815015439208699	cpx
FBgn0013686	617506.490532056	-0.208313817695888	0.0739685075940315	-2.81625011064434	0.00485878247772565	0.0815187330788558	NA
FBgn0035504	129.028023562242	0.685709157033441	0.243539361717376	2.81559889209694	0.00486864102346942	0.0815572971447019	Teh4
FBgn0024294	16112.2390527889	-0.471720185827198	0.167672491784466	-2.81334273026472	0.00490293629491724	0.0820044600768484	Spn43Aa
FBgn0036595	361.967521945824	0.467334233812405	0.166148449770577	2.81275109372201	0.0049119656846402	0.0820283062010812	CG13046
FBgn0013279	7.39425040779137	-6.19850746327945	2.20610302917851	-2.80970896703206	0.0049586317050846	0.0826796272557228	Hsp70Ba
FBgn0051955	74.3777607973255	-0.966036077372163	0.344128386303784	-2.80719672023621	0.00499747127385424	0.0831986421332401	CG31955
FBgn0285991	17025.4258562705	-0.194295020309747	0.0692588881604193	-2.80534420159498	0.00502628736929234	0.0835342999985685	hpRNA:CR18854
FBgn0033593	73.7042116261701	-2.04635945638853	0.729564263762231	-2.80490637772719	0.00503311966991746	0.0835342999985685	Listericin
FBgn0032462	18.1329391081123	-1.74268680323711	0.621440300379468	-2.804270663124	0.00504305502984932	0.0835706262089316	CG16800
FBgn0037525	2840.17963530573	-0.282729591176593	0.100993661866695	-2.79947856084054	0.00511852154242047	0.0846911202448343	CG17816
FBgn0034443	1276.51561076808	-1.11648989811374	0.399081747463566	-2.79764711167522	0.00514763194112117	0.0849884711026405	cer
FBgn0031360	977.727242376586	-0.353735361410525	0.126453397719688	-2.79735750710834	0.00515224880433137	0.0849884711026405	CG31937
FBgn0032506	167.343454732949	0.590173300142514	0.211044105326799	2.79644531757302	0.00516681535603231	0.08509863215401	CG9395
FBgn0263995	7070.70645978947	0.213648529675557	0.0764558543479484	2.79440379677465	0.00519955088175772	0.0854676271720426	cpo
FBgn0263144	4158.03790160539	0.227753310775021	0.08153712679408	2.79324670527337	0.00521818779262261	0.0854676271720426	bin3
FBgn0033635	1855.97193612936	-0.531346809733843	0.190226095264229	-2.79323827257132	0.00521832383676017	0.0854676271720426	Prip
FBgn0028554	7015.12048036172	0.163019189108905	0.0583698731528521	2.79286522830039	0.00522434533886873	0.0854676271720426	x16
FBgn0004594	8.11893539344004	-3.9306941810986	1.40764431504411	-2.79239161419511	0.00523199923508543	0.0854676271720426	Eig71Eg
FBgn0039051	66.3120487530649	1.34664758117434	0.482306752624905	2.79209771342687	0.00523675394519097	0.0854676271720426	CG17109
FBgn0001230	347.963183364099	-2.08957707136246	0.748780003138971	-2.79064219477379	0.00526035883097231	0.0856580223788517	Hsp68
FBgn0259936	380.587125270275	-0.42231053192442	0.151353504135415	-2.79022632701375	0.00526712080145616	0.0856580223788517	Uhg3
FBgn0029672	1534.92879951383	0.236068027023815	0.0846148709250459	2.7899118020629	0.00527224016124931	0.0856580223788517	CG2875
FBgn0265052	47.8562512641998	1.22094156851655	0.438110296080822	2.7868360534748	0.00532253992253464	0.0863452040365469	St3
FBgn0032235	65.737420991078	-1.05309965402431	0.378178989861673	-2.78465933395588	0.00535839872561567	0.0866757789786067	CG5096
FBgn0020521	23989.2808859447	-0.276079926162959	0.0991828360945859	-2.78354538984623	0.00537683385894375	0.0866757789786067	pio
FBgn0003346	4840.24457202918	0.170179015934334	0.0611378018461975	2.78353180512522	0.00537705903128508	0.0866757789786067	RanGAP
FBgn0036351	31.7672140456192	-1.96745306218315	0.706905137610205	-2.78319247874533	0.00538268626902786	0.0866757789786067	CG14107
FBgn0010388	58.5059642509396	4.80009867080897	1.72468869662183	2.7831681625855	0.00538308972151154	0.0866757789786067	Dro
FBgn0003090	7732.5427699533	0.147087754364848	0.052909569347032	2.77998396471733	0.0054361582720484	0.0873998143649153	pk
FBgn0035194	443.148829860662	-0.41303636741432	0.148691562379689	-2.77780635837034	0.00547272220670483	0.087856736854065	Psf1
FBgn0038242	22.9707762844723	2.52597976927049	0.909622326491425	2.77695445208963	0.00548708677176632	0.087956451848165	CG14852
FBgn0034611	1626.94807522703	-0.259721125729685	0.0935439413953346	-2.77646122085079	0.00549541902252818	0.0879593181231959	MFS16
FBgn0033876	188.659795214059	0.566904070378857	0.204449731887597	2.77282863198144	0.00555713766033846	0.0888154090070093	Syngr
FBgn0035636	1443.50877679609	0.438531107495815	0.158235806123135	2.77137721379295	0.00558197202448243	0.0889623787179819	Cralbp
FBgn0050440	3678.98773350414	-0.23839051607733	0.0860444373227509	-2.770551165128	0.00559615073039934	0.0889623787179819	CG30440
FBgn0053810	14.7540631970233	-5.06663206626461	1.82886685247346	-2.77036683092168	0.00559931916476731	0.0889623787179819	His1:CG31617
FBgn0053825	14.7540631970233	-5.06663206626461	1.82886685247346	-2.77036683092168	0.00559931916476731	0.0889623787179819	His1:CG31617
FBgn0050069	4797.83772880454	0.399212729325488	0.144448719743424	2.76369863322144	0.00571502959766546	0.0906672636759043	CG30069
FBgn0001253	29677.526797729	-0.3532827712715	0.12785512257187	-2.76314913446594	0.005724660331819	0.0906866896617671	ImpE1
FBgn0016076	1820.47621253085	0.47135903516783	0.170713541225734	2.76111099203638	0.00576050958194747	0.0909382506192476	vri
FBgn0266448	69.6903203295872	-1.7434774033824	0.63146978077803	-2.76098311661766	0.0057627655399836	0.0909382506192476	CG45078
FBgn0016920	12.8775495093375	2.43821413038637	0.88317375263088	2.76074116007545	0.00576703627916392	0.0909382506192476	nompC
FBgn0023129	613.067289168436	-0.446600612746722	0.161792333652945	-2.76033235112802	0.00577425859048801	0.0909382506192476	aay
FBgn0002781	16900.5081331332	0.177216039710222	0.0643007050758219	2.75605126726453	0.00585038263396342	0.0920028102845442	mod(mdg4)
FBgn0011016	7054.75352813314	-0.231081582712244	0.0838834508509987	-2.7547934707969	0.00587291943331144	0.0922227872584625	SsRbeta
FBgn0030073	136.650403397318	1.09155942897638	0.396627197232877	2.75210433523417	0.00592136521496013	0.0928483836322527	CG10962
FBgn0039223	543.003826797819	-0.781228555552959	0.28400759160896	-2.7507312432289	0.00594624062214037	0.0931031115118292	CG5805
FBgn0034530	456.561956978976	-0.38488760234731	0.140013159561761	-2.7489387679844	0.00597885541677358	0.093426718832306	Rcd6
FBgn0011225	9441.88314429827	-0.212121561377226	0.0771731585882097	-2.74864428588561	0.00598422902420499	0.093426718832306	jar
FBgn0029105	184.953132021729	0.583549650937544	0.212488633539325	2.74626289989081	0.00602784386685131	0.0939716468722427	alpha-Catr
FBgn0035206	1332.06698414469	-0.331026500239991	0.120602506232426	-2.74477297844902	0.00605527705560664	0.0942631008310021	sturkopf
FBgn0263046	292.487353908013	-0.518252017496699	0.188905749520154	-2.74344226585548	0.00607987383881592	0.0943652120264804	CG43341
FBgn0010385	100.154614936473	4.325600899785	1.57684221813416	2.74320464662811	0.00608427543118468	0.0943652120264804	Def
FBgn0051145	181.158279057151	-0.8922217493052	0.325272299871913	-2.74299947968684	0.0060880781952568	0.0943652120264804	CG31145
FBgn0266642	46.464757947382	1.25346396617552	0.458242546307671	2.73537229634265	0.00623097584621857	0.0961948894949091	asRNA:CR45149
FBgn0030051	585.457041458146	-0.611512784544867	0.223569422767705	-2.73522549271081	0.00623375563372399	0.0961948894949091	spirit
FBgn0259896	377.820885135213	1.10804527354456	0.40510955879694	2.73517434847783	0.0062347243331395	0.0961948894949091	NimC1
FBgn0039704	4566.11760036067	-0.32325437806904	0.118228327985451	-2.73415334190313	0.00625409112836407	0.0961948894949091	neo
FBgn0028377	6.12254459737049	6.18440787323525	2.26205803080505	2.73397401349348	0.00625749827567274	0.0961948894949091	gdl-ORF39
FBgn0032857	62.519224360487	-2.61191157440942	0.955392538055159	-2.73386222978709	0.00625962295378441	0.0961948894949091	CG10947
FBgn0265595	25.6812310594038	-1.97102912371957	0.721649271651379	-2.73128402001873	0.00630880767573603	0.0966873377362835	CG44422
FBgn0004430	8.77305907507525	3.76226440055577	1.37763580782213	2.73095717982493	0.00631506761296601	0.0966873377362835	LysS
FBgn0085397	3488.95635911207	-0.282380896700127	0.103406862275361	-2.73077521633119	0.00631855516352242	0.0966873377362835	Fili
FBgn0010228	9996.80487639555	0.153746364341468	0.0563380336229529	2.72899770287384	0.00635271464495334	0.0970723591922899	HmgZ
FBgn0262473	2338.55554252319	-0.341229924069202	0.125081717766587	-2.72805594744043	0.00637088016299181	0.0972122421476034	Tl
FBgn0027844	361.258186298094	-0.863227120644777	0.316591074910871	-2.72663125733345	0.00639844985984357	0.0974950241355825	CAH1
FBgn0032818	488.643890235719	0.373620479518022	0.137112175737368	2.72492561297892	0.00643159756959663	0.097861882342466	CG10628
FBgn0029147	630.019538730224	0.32652252175734	0.119994788125993	2.72113919993338	0.00650573600988238	0.0988505353163537	NtR
FBgn0013433	20.1958612051787	1.95238223040403	0.717909769870402	2.71953706766865	0.00653733674037675	0.0991909827780371	beat-Ia
FBgn0028969	5488.65267324326	-0.16222632615261	0.0597284532879364	-2.71606440854171	0.00660630644390113	0.0999192368616054	deltaCOP
FBgn0031558	311.106977449045	-0.898450947244924	0.330819856497087	-2.71583137952554	0.00661095792255423	0.0999192368616054	CG16704
FBgn0023526	2494.05731510578	0.297896445273446	0.109693231225255	2.7157231302788	0.00661311968105175	0.0999192368616054	CG2865
FBgn0035388	2503.71919659264	-0.273601900762833	0.100819064781001	-2.71379129886943	0.00665180576778897	0.100363189682388	CG2162
FBgn0039530	221.844912626603	0.506478987232213	0.186906810528771	2.70979417924554	0.00673249718650492	0.101416856078387	Tusp
FBgn0039734	561.274173365524	0.44165895187113	0.163009695066231	2.70940296950855	0.00674044176939223	0.101416856078387	Tace
FBgn0270928	103.402923371138	1.50364742727718	0.555567966665977	2.7065049057827	0.00679955777508288	0.102163829077429	VAChT
FBgn0000317	5279.43421920659	-0.209158864617487	0.0773194965226019	-2.70512450318848	0.0068278793254604	0.102446678947242	ck
FBgn0260971	36.7455912648056	1.21873239587971	0.450793067239388	2.7035295891818	0.00686073393413513	0.102796663446458	CG42594
FBgn0037107	273.88705009594	0.490816696510062	0.181685337897943	2.70146563387391	0.00690346142679516	0.103275514493143	CG7166
FBgn0030174	222.37926627257	0.57052222048772	0.211243313594195	2.70078238586861	0.00691765843449236	0.103275514493143	CG15312
FBgn0027657	386.097633151451	0.401613931733855	0.1487127469347	2.70060193232934	0.00692141240068061	0.103275514493143	glob1
FBgn0034281	10.1049304929975	-3.1142053090419	1.15355898162426	-2.69964983035109	0.00694124924725642	0.103428448728456	CG14490
FBgn0263039	233.68708578808	-0.966876927405725	0.358320007790427	-2.69836153824608	0.00696817184262577	0.10360257969506	NA
FBgn0001321	3810.75357773335	-0.22218775545551	0.0823518300932809	-2.69803057447339	0.00697510341456176	0.10360257969506	knk
FBgn0020269	466.768432863808	0.394648865686994	0.146290122430965	2.69771368790283	0.00698174596202345	0.10360257969506	mspo
FBgn0264090	4343.73193913639	-0.239626737503355	0.0888769714618885	-2.69616227422995	0.00701434862204881	0.103943396888273	CG43759
FBgn0024315	98.8046421535132	1.17170370783104	0.434819037422822	2.69469275028929	0.00704535640548673	0.104259677506709	Picot
FBgn0267727	19756.0519206351	0.135834793761985	0.0504218633503194	2.6939661634128	0.00706073322627753	0.104344095952167	Pen
FBgn0039972	81.9110034782978	0.858808260557646	0.318846901586809	2.69348159346572	0.0070710049652232	0.104352943317138	Marf1
FBgn0031001	118.647623215882	0.729197115522998	0.271130957592597	2.68946461148378	0.00715667347095465	0.105472941809643	CG7884
FBgn0030114	5763.46663925152	-0.417710251710279	0.155361098231715	-2.68864121369224	0.00717434836942	0.105589181731655	CG17754
FBgn0036742	66.9667673606075	-1.6185279343382	0.602880751031582	-2.68465684394262	0.0072604308300525	0.106710528330526	CG7497
FBgn0029526	420.104530401843	-0.554186113303609	0.206553568613481	-2.68301398530009	0.00729619391292538	0.106883662921936	NA
FBgn0028789	438.098765423758	-0.417611886941295	0.155662384525594	-2.6828054074466	0.0073007456949438	0.106883662921936	Doc1
FBgn0036659	39.8542796569783	-2.6669907036269	0.994125325190345	-2.68275099330786	0.00730193359042149	0.106883662921936	CG9701
FBgn0036843	1607.67810647394	0.234883088564418	0.0875681951226196	2.68228765290317	0.00731205563566527	0.10688679701566	Sfxn2
FBgn0030798	72.230799201599	-1.67913798663294	0.626452563135193	-2.6803912785182	0.00735361479895247	0.107348844994722	CG13003
FBgn0038679	5650.73646255937	0.189145038516238	0.0706202262200229	2.67834087541637	0.0073987878245731	0.107758462111297	CG6040
FBgn0033883	655.179350751723	-0.351788374670625	0.131351988757144	-2.67821125511121	0.00740165187471923	0.107758462111297	CG16935
FBgn0032598	58.5626144836792	1.1571832479087	0.432432319805362	2.67598695774993	0.00745095445696282	0.108330049436273	ChLD3
FBgn0039527	1850.46090830484	-0.367955772710499	0.137725749094156	-2.67165562816395	0.00754780636963187	0.109590491407253	CG5639
FBgn0038934	44.6437384427767	-1.11422784546363	0.417434530199671	-2.66922778269126	0.00760258719378177	0.110237514309836	Gld2
FBgn0047135	6366.86414212631	-0.218814284686788	0.0820544039136419	-2.66669763291535	0.00766005538244504	0.110744189658143	CG32276
FBgn0036290	2714.41684894173	-0.228742722974485	0.0857856583280921	-2.66644480479063	0.00766581930095306	0.110744189658143	CG10638
FBgn0015663	479.735067188129	0.348366225398761	0.130653591004241	2.66633486857206	0.00766832681448208	0.110744189658143	Ugt36A1
FBgn0034920	47.2730488736701	-1.25969302046877	0.472646659548991	-2.66518972475293	0.00769448991874882	0.110973472250618	CG5597
FBgn0004456	4198.872454159	0.273795065852355	0.102785302014861	2.66375698164286	0.00772733645140731	0.111184651824251	mew
FBgn0038179	220.473194146176	-0.76173844280168	0.285975196201236	-2.66365213808843	0.00772974498221993	0.111184651824251	CG9312
FBgn0034709	1197.23800885263	0.391009416866173	0.146849597269292	2.66265229280228	0.00775274786607263	0.111279756784221	Swim
FBgn0031717	2670.13323055566	-0.252326933505708	0.0947718069381031	-2.66246831898548	0.00775698712474359	0.111279756784221	Oscillin
FBgn0027835	27190.4317597819	-0.26504600862208	0.0996035242740713	-2.66101034630836	0.00779065631627113	0.11157049640538	Dp1
FBgn0261648	3206.6217629432	0.287549412656566	0.108089665751341	2.66028589003198	0.00780743494514564	0.11157049640538	salm
FBgn0028327	20384.5870291992	-0.221480456324656	0.0832555222323206	-2.66024943914981	0.00780828001353927	0.11157049640538	l(1)G0320
FBgn0034242	1290.25301166665	-0.287445262122922	0.108080734320693	-2.65954209073031	0.0078246952407474	0.111657159070348	CG14480
FBgn0001145	1018.7995972229	-1.44691515851396	0.544417144317065	-2.65773253766469	0.0078668298072037	0.112074210752796	Gs2
FBgn0038611	11.7684687394628	-3.67482036577918	1.38286540407832	-2.65739554619088	0.00787469890161472	0.112074210752796	CG14309
FBgn0025686	26.2905750930826	-1.84984320625911	0.696622384403523	-2.65544611783187	0.00792035856401799	0.112526215470756	Amnionless
FBgn0011274	447.590048563857	0.42256116333228	0.15917386712477	2.65471443877815	0.0079375571145141	0.112526215470756	Dif
FBgn0036227	11.3898324541785	5.15399578571627	1.9414561690729	2.65470622917923	0.00793775027560673	0.112526215470756	CG17826
FBgn0033356	392.682198377199	-0.387552287469746	0.146062296579175	-2.65333557356239	0.00797005909065773	0.112743310135651	CG8229
FBgn0025631	1136.64216866175	0.318042554000392	0.119872655848854	2.65317016418997	0.00797396603944213	0.112743310135651	moody
FBgn0010638	9517.91746457704	-0.244248044397923	0.0921465858892421	-2.65064670644991	0.0080337828319311	0.113346243861422	Sec61beta
FBgn0000083	10630.5147509821	-0.175134607320448	0.066078168166192	-2.65041559384591	0.00803928122580547	0.113346243861422	AnxB9
FBgn0085446	10943.705630792	-0.460599750829144	0.173808343037505	-2.65004396670277	0.00804812966238872	0.113346243861422	CG34417
FBgn0011703	4431.61176911447	0.249055632433787	0.0940152185358142	2.64909911727655	0.00807066579174843	0.113515440106104	RnrL
FBgn0027570	9159.70248411163	-0.344851291781609	0.130337204949408	-2.64583924379434	0.00814885318645896	0.114465922103541	Nep2
FBgn0085222	153.00496409864	-1.05322670868239	0.398252594053507	-2.64461983276092	0.0081782743018023	0.114590634251554	CG34193
FBgn0033154	431.781377356404	-0.5632684991449	0.213003759771754	-2.64440636986162	0.0081834343552165	0.114590634251554	CG1850
FBgn0033659	11.0300287927644	-3.09808236546409	1.17167351812179	-2.64415156402131	0.0081895976091906	0.114590634251554	Damm
FBgn0015929	3626.38101996916	0.227583968782751	0.0861298489964841	2.64233562968445	0.00823364193423331	0.115057680293405	dpa
FBgn0004607	3995.29443687231	-0.39134630204092	0.148181821225353	-2.64098726014283	0.00826648277545566	0.115367161942582	zfh2
FBgn0263776	375.220589002476	0.574288177973886	0.217652263689556	2.63855825911836	0.00832593929932061	0.1160468128696	CG43693
FBgn0085802	225549.71563215	-1.5813878128428	0.599625361831477	-2.63729307248223	0.00835705952852145	0.116318735354958	18SrRNA:CR41548
FBgn0037057	215.530731808488	0.46329348961409	0.175716837969521	2.63659131912248	0.00837436562263581	0.116318735354958	CG10512
FBgn0051706	23.741010211957	2.93809775731399	1.11466948877133	2.63584657776233	0.0083927669095528	0.116318735354958	CG31706
FBgn0013307	50.2116958350471	-1.64327618687073	0.623453968382199	-2.63576185285158	0.00839486260694593	0.116318735354958	Odc1
FBgn0015766	16280.965481496	-0.293992016587136	0.111547365487658	-2.63558009910744	0.0083993599222759	0.116318735354958	Msr-110
FBgn0262139	174.920090289222	-1.29783998047851	0.492859080509442	-2.63328815842654	0.0084562569188063	0.116847506463255	trh
FBgn0031049	4573.15184386442	-0.222540191916243	0.0845169607551981	-2.63308322883057	0.00846136100633543	0.116847506463255	Sec61gamma
FBgn0030494	462.217523113848	-2.49523834603608	0.947774151559585	-2.63273517422911	0.00847003615630937	0.116847506463255	Cpr12A
FBgn0038804	343.042459017426	0.423991953092767	0.161105575248582	2.63176462042706	0.00849426892893158	0.117032149687502	CG10877
FBgn0032701	1273.81052282394	0.215238352886224	0.081838984780772	2.63002227438181	0.00853792738624995	0.11748362326896	CG10341
FBgn0032727	626.772408181798	-1.9058796762328	0.725847695429118	-2.62572945844521	0.00864635096586325	0.118823992636602	CG10623
FBgn0036835	252.35917203266	-3.84006111581687	1.46292045416531	-2.6249281735608	0.00866672476366305	0.118952451336383	CG14075
FBgn0032077	134.39056067077	0.716796090906472	0.273206524852554	2.62364191811787	0.00869951935393398	0.119206296362602	CG9515
FBgn0261790	2665.59984095717	0.248419280888055	0.0946973165392219	2.62329799794447	0.00870830677208084	0.119206296362602	SmE
FBgn0029708	860.930500439931	0.346722681893133	0.132190354142138	2.62290455414257	0.00871836928347175	0.119206296362602	CG3556
FBgn0266202	144.931474270468	-0.887185570436825	0.338462895159934	-2.62121958750486	0.00876158073897366	0.119645484825377	asRNA:CR44897
FBgn0038282	330.995843926164	-0.477707104297818	0.182334530751891	-2.61994863138596	0.00879430128667583	0.11980316459718	dpr9
FBgn0037213	12802.2704671042	-0.147530608560645	0.0563113606490366	-2.61990843162425	0.00879533800157269	0.11980316459718	CG12581
FBgn0038983	998.14403378226	-0.306183731994113	0.116888556462009	-2.61945002369525	0.00880716764496451	0.119813019613969	CG5326
FBgn0000147	949.622038103471	0.267595274201567	0.102252652838835	2.61700079921973	0.00887061336076709	0.120524152312286	aurA
FBgn0259146	97.7767094212038	0.855843669122903	0.327106408604073	2.61640752553646	0.00888604306059124	0.120581927720325	fid
FBgn0026386	22.9457712415873	-1.54461476019586	0.591271553788482	-2.61236102142742	0.00899192436193278	0.121865427156446	Or47a
FBgn0004110	13.3161508036641	-2.18510752194567	0.836590548088113	-2.61191992539165	0.00900353396246695	0.12186966673412	tin
FBgn0040950	11.8784380256184	3.63014314409476	1.39297398046347	2.60603801291891	0.00915962956022988	0.123827172551078	Muc26B
FBgn0027085	742.302842707006	0.295731957537226	0.113631399397392	2.6025549197277	0.00925319934827585	0.124771913312262	LeuRS-m
FBgn0039914	4250.46096832232	-0.289456186995219	0.111227337830167	-2.6023834845098	0.00925782672968374	0.124771913312262	mav
FBgn0004858	1642.88224762647	0.223841741015875	0.0860219395645379	2.60214710513401	0.00926421047118299	0.124771913312262	elB
FBgn0000578	9454.12458256495	0.222813565773081	0.0856682378115929	2.60088886458837	0.00929825709066908	0.125074311089948	ena
FBgn0063492	55.4436562020592	0.978995811199335	0.376920522276285	2.5973534295427	0.00939452046475748	0.126211814164139	GstE8
FBgn0263617	71.261578262678	-1.28914958105097	0.497072610599856	-2.5934834339298	0.00950091162164046	0.127482381311265	lncRNA:CR43626
FBgn0085360	282.609840868421	0.524157544801033	0.202474046890585	2.58876410508199	0.00963210529193495	0.128846886755988	CG34331
FBgn0037468	10839.03684893	0.154000015738695	0.0594883249503934	2.5887435201296	0.00963268105781367	0.128846886755988	CG1943
FBgn0266694	2331.38803876076	0.466530191035257	0.180229232135726	2.588537860961	0.00963843507713038	0.128846886755988	lncRNA:CR45184
FBgn0001987	11736.0220918345	-0.218310810855096	0.0843952048837951	-2.5867679467772	0.0096880812823046	0.129222570219307	Gli
FBgn0265577	9.47519706255959	3.26244602743445	1.26124737976555	2.58668210517185	0.00969049493023906	0.129222570219307	IBIN
FBgn0034614	970.799825750081	0.297422641488083	0.115002346683379	2.58623106454461	0.00970318585663278	0.129232060520191	CG9752
FBgn0041087	334.96043397074	-0.412421276774591	0.159573177538767	-2.58452756995703	0.00975125080981504	0.129712076123656	wun2
FBgn0053988	478.680476479357	0.424843200280714	0.164436729911259	2.58362715258316	0.00977674216390061	0.12989100303468	Mid1
FBgn0002023	587.638822171983	0.476237232400675	0.184500132873778	2.58122975296978	0.00984490377931742	0.130504080102908	Lim3
FBgn0030600	1439.69590214924	0.475662008842103	0.184282736592549	2.58115338222807	0.00984708205448339	0.130504080102908	hiw
FBgn0032781	2325.36728765688	0.185139026225107	0.0717652344761444	2.5797871013248	0.00988612426615759	0.130785941809032	RtcB
FBgn0034135	109.380190109194	0.795944141625673	0.308561215415039	2.57953398503135	0.00989337232324116	0.130785941809032	Syn2
FBgn0036997	9.44750485561055	3.48560293394171	1.35146039764893	2.57913804947998	0.0099047195456043	0.130785941809032	CG5955
FBgn0085427	5951.96347794187	-0.342500758514438	0.132885143274847	-2.57741949230579	0.00995410663282251	0.131277386741918	CG34398
FBgn0039465	2466.58257476068	0.274047492758455	0.106344427306585	2.57698028659641	0.00996676346227561	0.131283814689901	Tsp97E
FBgn0027607	2938.60165754448	-0.179961887961428	0.0698870014627011	-2.57504091168476	0.010022823051416	0.131861237900824	CG8230
FBgn0030005	19.5630380759805	1.63666947038824	0.635849415681386	2.57398910815127	0.0100533438007779	0.13210167225675	CG2120
FBgn0040817	519.42143077331	-0.606580413471506	0.235905034142964	-2.57129067073619	0.0101320247061853	0.132973579720592	CG14132
FBgn0039928	7754.8708712947	-0.186174841383149	0.0724358030127487	-2.57020470043498	0.0101638437904744	0.133229096976474	Cals
FBgn0039811	11.1973171898779	-3.34974082383588	1.30365840029038	-2.56949276212982	0.0101847519349831	0.13334114547888	CG15550
FBgn0263705	10180.8296287692	-0.302881618144677	0.117904936998364	-2.56886289798773	0.0102032816475306	0.133421821107345	Myo10A
FBgn0046302	111.45826805105	-0.697605759900382	0.271656019346264	-2.56797460840058	0.0102294648790354	0.13347344752592	CG10650
FBgn0029994	65.2526563837362	-1.09723645346851	0.427394506753491	-2.56726849814512	0.0102503208427669	0.13347344752592	Ldsdh1
FBgn0036494	77.240129868432	0.926365460616641	0.360841604914773	2.56723572891612	0.0102512896466051	0.13347344752592	Toll-6
FBgn0261804	11.8566800158215	2.34953763185697	0.91526681888917	2.56705212443791	0.0102567193176666	0.13347344752592	CG42750
FBgn0001147	394.346558467273	-0.363724644077821	0.141795764177346	-2.56513053255176	0.0103136996625857	0.133977601822646	gsb-n
FBgn0050090	21.6903719269462	1.97364412309768	0.769532493465478	2.56473136593577	0.0103255713007853	0.133977601822646	CG30090
FBgn0003118	4001.51211654726	0.220272974337666	0.0858934394083332	2.56449125631702	0.0103327182718244	0.133977601822646	pnt
FBgn0024941	271.975726840524	0.530339860195004	0.206956516089233	2.56256662132029	0.0103901651586692	0.134560746376619	RSG7
FBgn0035383	1179.4042854076	-0.242445899339604	0.0946282275978056	-2.56208855955817	0.0104044784317407	0.134584548347264	CPT2
FBgn0000405	7574.35198106652	0.15229235624281	0.0594609609101145	2.56121586183288	0.0104306524447122	0.134761531225815	CycB
FBgn0010278	6679.15690481216	0.202469827436083	0.0791194955775923	2.55903840081389	0.0104962146300815	0.135431873932395	Ssrp
FBgn0284250	155.934591313472	1.35228976256806	0.528514832987692	2.55865999999199	0.0105076453913065	0.135431873932395	Oaz
FBgn0011576	158.411093869814	-0.994952887025063	0.389015555673186	-2.55761722767953	0.0105392028650085	0.135676516118987	Cyp4d2
FBgn0286036	8.73364096672728	3.44882419060992	1.35037253183346	2.5539798161677	0.0106499429899133	0.136600520867978	sisRNA:CR46358
FBgn0036168	8.40365948689886	-3.08718194654052	1.20881413864425	-2.55389298308751	0.0106525992010952	0.136600520867978	CG7512
FBgn0263934	3593.59622844217	-0.162628011447859	0.0636828391024723	-2.55371798336714	0.0106579542070042	0.136600520867978	esn
FBgn0263930	8498.93058142887	-0.292038782246679	0.114363648528582	-2.55359798331103	0.0106616276020428	0.136600520867978	dally
FBgn0033421	1004.52041545848	-0.288149738053541	0.11292720349351	-2.5516414923894	0.0107216779633693	0.137206953581053	CG1888
FBgn0023515	1609.90041174902	0.213537030197279	0.0837002183998345	2.55121234185097	0.0107348899803892	0.137213261976823	CG14814
FBgn0052677	3974.77190732233	-0.213591431361464	0.0837393030221531	-2.5506712338525	0.0107515693999606	0.137263823297959	X11Lbeta
FBgn0039680	3588.20669794117	0.249989213506509	0.0980603897748818	2.54933938239907	0.0107927213305424	0.137626332995144	Cap-D2
FBgn0085409	5087.56597454457	0.253068923034655	0.0992957307028192	2.54863850886058	0.0108144333045639	0.137672895212866	smal
FBgn0031886	649.250484902463	0.325826400517766	0.127873997125065	2.54802702537794	0.010833407818947	0.137672895212866	Nuf2
FBgn0264979	216.301513572467	-0.845712557792788	0.331914029296079	-2.54798677713735	0.0108346577712016	0.137672895212866	CG4267
FBgn0015777	6601.90459258474	0.155981526003478	0.0612293291080684	2.54749689855615	0.0108498817545015	0.13770414631478	nrv2
FBgn0040001	43.297748375392	-2.16738264984932	0.851639445124658	-2.54495333941709	0.0109292341441846	0.138426903301887	NA
FBgn0003356	5.48398295611447	6.03316101392796	2.37082076328103	2.54475627486008	0.0109354035161057	0.138426903301887	Jon99Ciii
FBgn0264508	18.9504778438087	-2.15916813389784	0.848582972323632	-2.54443961794979	0.010945323370088	0.138426903301887	lncRNA:CR43907
FBgn0266405	13.8070001696357	3.02854972926689	1.19081399734002	2.54326010278004	0.0109823442349319	0.138732470265159	CG45045
FBgn0261963	1536.22798248315	-0.341168314163111	0.134182959341567	-2.54256066371779	0.0110043496997718	0.138847864983787	mid
FBgn0037206	309.142542617759	0.590624779769439	0.232413191501608	2.54127046728048	0.0110450441374949	0.139198523545906	CG12768
FBgn0264308	757.133497100234	0.480057420124512	0.188967932783927	2.54041737691774	0.0110720250688843	0.139375736806445	CG43778
FBgn0031918	26.7093317888097	-1.57252677611659	0.619280332570584	-2.53928099022482	0.0111080568350569	0.139666336989037	CG6055
FBgn0042701	3.31720734531941	5.28895020705688	2.08351292348949	2.53847727433285	0.0111336033526161	NA	NA
FBgn0024189	698.602568965497	0.512241926501666	0.201921686525164	2.53683462790328	0.0111859780862573	0.14048234178643	sns
FBgn0086913	176.195640860616	0.651835840194465	0.257054865628852	2.53578487456299	0.0112195632972569	0.140740289361404	Rab26
FBgn0261847	4.04934590670496	5.48885965005677	2.16937105709672	2.53016174070402	0.0114009957290554	NA	CG42779
FBgn0267330	7166.88200552625	-0.182255420137556	0.0721035812902267	-2.5276888730943	0.0114816048777107	0.143860108502605	KdelR
FBgn0267665	162.852247990765	1.31836178076526	0.521742848758275	2.52684207153564	0.0115093244793805	0.144040130491365	lncRNA:CR46003
FBgn0030930	4893.31434497751	-0.25255726761486	0.0999872992798371	-2.52589348281147	0.0115404465459303	0.144262268061988	Pgant7
FBgn0033183	5267.42058659395	0.200952681666327	0.079587409642994	2.52493054577027	0.0115721157258617	0.144307766912247	CG1620
FBgn0250819	205.540835736806	-0.983588566288323	0.389578204877415	-2.52475255025579	0.0115779780995255	0.144307766912247	CG33521
FBgn0028686	6793.09462158273	-0.159870198240208	0.0633258840051236	-2.52456322958355	0.0115842163650358	0.144307766912247	Rpt3
FBgn0266199	17.5654667898452	-1.66312864553282	0.659273931101848	-2.52266708430777	0.0116468605602944	0.144920797836743	asRNA:CR44894
FBgn0037411	13.5750636987756	1.91583905084809	0.759721339893179	2.52176548195614	0.0116767526805933	0.145125354744516	Osi3
FBgn0029856	166.796308561076	-0.925450653965814	0.367204061815183	-2.5202625738699	0.0117267320606383	0.145578809516877	CG11700
FBgn0023407	3931.11029514506	-0.220575426454187	0.0875699989260772	-2.51884696995814	0.0117739815799866	0.145997371591833	B4
FBgn0005619	29.6684207544195	-1.24713529255958	0.495209723268399	-2.51839823404203	0.0117889945326763	0.146015698069474	Hdc
FBgn0033358	148.483171106514	-0.950920475707295	0.377879146658844	-2.51646719358611	0.0118537935199875	0.146649913410121	spab
FBgn0036422	51.8645351758861	-2.08877286406903	0.83031242958371	-2.51564686935527	0.0118814161943296	0.146823273659138	CG3868
FBgn0023001	3170.49624524504	-0.181301438844593	0.072171062436537	-2.51210710669555	0.0120012657948532	0.14799957415696	melt
FBgn0037128	40.6135160487709	-1.77330696838334	0.705927158378968	-2.51202542264476	0.0120040440663089	0.14799957415696	CG14572
FBgn0051323	105.69553283914	-1.31514870065844	0.523753050306074	-2.51100914808971	0.0120386577179865	0.148256894362601	CG31323
FBgn0037487	161.211753157302	-0.664836188228241	0.264941358888565	-2.50937109637108	0.0120946349397248	0.148776421584665	thw
FBgn0036416	66.5249693965933	-1.3474337743848	0.53722362709294	-2.50814317619671	0.0121367478730135	0.14912441464017	CG7924
FBgn0004167	22150.8406092381	-0.21796149390978	0.0869960040942971	-2.50541960149717	0.0122306200782938	0.149947393015229	kst
FBgn0013972	33.0852292785018	1.12246571353569	0.448123866076275	2.5048112776583	0.0122516745804365	0.149947393015229	Gycalpha99B
FBgn0036316	3798.75944490113	-0.239769428682483	0.095728139526307	-2.50469120019398	0.012255834336095	0.149947393015229	CG10960
FBgn0260855	2711.92182190843	-0.272566806042974	0.108826896293487	-2.50459045811534	0.0122593252353942	0.149947393015229	Sec22
FBgn0000459	1373.56871192221	-0.330346251928202	0.13209337498898	-2.50085405082398	0.0123894224764699	0.151355582644887	disco
FBgn0003545	1269.04042229533	0.28631849532396	0.114505415345203	2.50047995075854	0.0124025153001557	0.151355582644887	sub
FBgn0086134	6481.34217193095	-0.211084971085952	0.0844374590292017	-2.4998972436268	0.0124229334034575	0.151433452606214	Prosalpha2
FBgn0267450	116.254213906682	-0.865972488453245	0.34673645700764	-2.49749477146606	0.0125074309579035	0.152291382814744	asRNA:CR45800
FBgn0026616	1439.63351811756	0.256469052338777	0.102743989857398	2.4961951808056	0.0125533507495904	0.152678182510238	alpha-Man-IIb
FBgn0039355	381.690346428451	0.402142248862546	0.161223094645369	2.49432160911629	0.0126198143253964	0.153313690250424	CG4730
FBgn0027611	4413.59782348747	0.777054656352873	0.311649301820507	2.49336241670907	0.0126539613871436	0.153369386700924	LManII
FBgn0033250	268.396013962025	0.580372275040378	0.232779118344989	2.4932316917716	0.0126586214966751	0.153369386700924	CG14762
FBgn0040321	5887.94649072683	-0.257481583809326	0.103282013399653	-2.49299539517102	0.0126670489016058	0.153369386700924	GNBP3
FBgn0264291	852.830446720006	0.289236410929657	0.116150962291871	2.49017662206575	0.0127679627283959	0.154417916943874	Det
FBgn0259680	44.0548097005215	-2.04309853220456	0.82079753514958	-2.48916260674714	0.0128044387377591	0.15468564961136	Pkcdelta
FBgn0033185	728.298622292712	0.271529878091743	0.109128552440942	2.48816530613002	0.0128404034040565	0.154946612889219	CG1603
FBgn0086690	3553.02405079104	0.223686182966362	0.0899767073996601	2.48604543810199	0.0129171471707262	0.155698529248932	Plp
FBgn0036364	192.258979260608	-2.32098973264392	0.93429023043065	-2.48422776675518	0.0129832736244611	0.15632093288023	CG14109
FBgn0032192	2558.91185480979	-0.202264666074518	0.0814399213384249	-2.48360586246154	0.0130059670117204	0.156419589880089	CG5731
FBgn0038660	1709.96861417062	-0.289306523487385	0.116515715657329	-2.48298284789522	0.0130287360855249	0.156518936403834	Sgsh
FBgn0039562	30868.0986452274	-0.162847043263721	0.0656033129905615	-2.48229907668154	0.0130537661843293	0.156645194211952	Gp93
FBgn0086613	2795.42580530721	0.159161847897529	0.0641759223436251	2.48008664441641	0.0131350460600793	0.157445418773483	Ino80
FBgn0028371	12004.2741721526	-0.162544955777116	0.065576892518547	-2.47869256279784	0.0131864910870685	0.157886643559706	jbug
FBgn0036599	221.261195369164	0.691729824825283	0.279285402057412	2.47678475040054	0.0132571827415355	0.158557081392112	CG13044
FBgn0034413	7.51950446746467	-4.49369085163574	1.81776499814338	-2.47209669909229	0.0134323177518888	0.160428328880773	CG15115
FBgn0052939	466.432630561703	-0.369199890458375	0.149364649858782	-2.47180233614471	0.0134433823978697	0.160428328880773	CG18542
FBgn0035164	740.54883041972	0.313053092958805	0.12668384538968	2.47113664726431	0.0134684343168928	0.160452167018536	CG13901
FBgn0034725	1012.16291397887	0.309876498421965	0.125407381238857	2.47095900863889	0.0134751263736368	0.160452167018536	CG6044
FBgn0004620	24.9411151019221	-1.71911370124467	0.695918219850933	-2.47028120863527	0.0135006876649467	0.160579292755728	GluRIIA
FBgn0262127	1350.58269268325	-0.321867219517619	0.130322129002859	-2.46978177827771	0.0135195496604006	0.160626543762557	kibra
FBgn0053653	1424.1451721057	0.314742935265279	0.127630802031136	2.46604213290531	0.0136615263617438	0.162134814510993	Cadps
FBgn0036481	211.164206167968	-0.514078798271943	0.208679523906209	-2.46348462297142	0.0137593797341114	0.163116690738015	CG16959
FBgn0001990	647.040180552807	0.293137351746976	0.119021208949741	2.46290013631737	0.0137818295927503	0.163203488086268	wek
FBgn0024994	1402.33284353846	-0.260100608013159	0.105703466933059	-2.46066298069369	0.0138680568216954	0.164044514246108	Ugalt
FBgn0025382	373.158100159419	0.348329471553278	0.141679936383448	2.45856597938149	0.0139493141924472	0.164824974269573	Rab27
FBgn0032524	883.380470372339	0.246171663479679	0.100239145389442	2.45584359806013	0.0140554314597884	0.16589714944004	Hacd2
FBgn0040382	2373.19585635393	-0.320402096627212	0.130525936266741	-2.45470061959519	0.0141001962178602	0.166152548767415	CG5273
FBgn0261788	8126.30627459469	0.222675358484993	0.0907300713805968	2.45426191224857	0.0141174115794281	0.166152548767415	Ank2
FBgn0030061	2241.95276107101	0.166928363629432	0.0680245662125649	2.45394234647245	0.0141299633678948	0.166152548767415	CG1785
FBgn0032515	2175.43406595176	0.221967547349387	0.090461620402197	2.4537206647693	0.0141386762855476	0.166152548767415	loqs
FBgn0011227	938.621046555459	-0.244399192455228	0.0996432015834524	-2.45274327371487	0.0141771479557689	0.166423364686437	ox
FBgn0052365	107.130143749345	-0.729081702840799	0.297341232644491	-2.45200336447286	0.0142063333634197	0.166584700352795	CG32365
FBgn0031703	11.8097888165155	2.20440547716009	0.899376264373544	2.45103808548423	0.0142444880683133	0.166850746233402	CG12512
FBgn0052772	2176.84571510691	-0.202149104532984	0.0825461560427639	-2.44892208461238	0.0143284439612665	0.167652118713821	CG32772
FBgn0035481	369.499165613401	0.726594268872551	0.296816481580243	2.44795796043462	0.0143668417422209	0.167919272714061	CG12605
FBgn0264087	63.459679958857	-0.797953991123492	0.326093353997283	-2.44701089838875	0.0144046483322611	0.16813513735821	Slob
FBgn0004644	2155.6567352711	0.271336742174031	0.110901273774437	2.44665126864011	0.0144190276732772	0.16813513735821	hh
FBgn0259170	3240.30478278809	0.179040460295887	0.0731987897807633	2.4459483665253	0.0144471688817019	0.16813513735821	alpha-Man-Ia
FBgn0033257	49.985728552852	-1.90506775894254	0.778870551877271	-2.4459363039864	0.0144476522368429	0.16813513735821	sand
FBgn0040609	156.013254695883	-1.32305770751012	0.541161966871946	-2.44484606920499	0.0144913977133818	0.168462498418064	CG3348
FBgn0264310	30.2428595985366	-1.24893632402612	0.511023098917601	-2.44399191870484	0.0145257519070471	0.168552194393627	lncRNA:CR43785
FBgn0266624	59.1452611424716	-1.09111366851751	0.446468243077939	-2.44387744354537	0.0145303615856575	0.168552194393627	asRNA:CR45131
FBgn0037819	96.2025527351649	-1.75328008006993	0.717810307382804	-2.44253957074333	0.0145843306653185	0.168996519030565	CG14688
FBgn0027343	2265.43204738761	-0.238724208882064	0.0978933824884471	-2.43861436609606	0.0147436925512394	0.170659823221857	fz3
FBgn0003861	4.73813923411116	-5.55690977917422	2.28158548224489	-2.43554748328197	0.0148692729048027	NA	trp
FBgn0004108	13919.5498232535	-0.172957455046312	0.0710235945958031	-2.43521122847438	0.0148830987764708	0.172045333705241	Nrt
FBgn0025885	3664.11793365969	0.451773924136621	0.185539911008363	2.43491506318691	0.0148952856582031	0.172045333705241	Inos
FBgn0003041	3813.75934446491	0.196671961645001	0.0807876074070364	2.4344323090805	0.0149151693153174	0.172090744998549	pbl
FBgn0037718	3228.02920207559	-0.168301489832662	0.0691461073030354	-2.433998042653	0.0149330758400898	0.172113271541548	P58IPK
FBgn0031070	1578.59661185985	0.233329685342721	0.0958905738413866	2.4332911567374	0.014962264054737	0.172265639938637	CG12702
FBgn0053062	248.139056315722	0.599451457409972	0.246410631401211	2.43273374205162	0.014985315843804	0.17234710802021	CG33062
FBgn0260795	2588.74339854175	0.391115403939505	0.160802561916555	2.43227097428004	0.0150044772887611	0.172383707125831	NaPi-III
FBgn0031631	212.083415164149	0.47551507041321	0.195565003900687	2.43149367692949	0.0150367107768851	0.172570250915996	CG3225
FBgn0034093	985.344331879288	-0.322215394674137	0.132556055576951	-2.43078592880341	0.0150661131872318	0.172651517712471	CG15706
FBgn0034094	264.268577649494	-0.453251068091474	0.186482194286655	-2.43053268343009	0.0150766462084786	0.172651517712471	Tsf3
FBgn0085447	46.4837408373961	1.62852383297324	0.670127943943096	2.43016851885157	0.0150918039676363	0.172651517712471	sif
FBgn0030329	4074.21363916687	-0.208812324719386	0.0859981094769064	-2.42810366401671	0.0151780042667494	0.173453718251793	prtp
FBgn0043806	1579.16173811717	0.241840496322257	0.0996615741803243	2.42661726258386	0.0152403243053119	0.173981606990164	CG32032
FBgn0029170	438.849856342415	-0.593815939309634	0.244857749910517	-2.42514659849093	0.01530220615141	0.174373054311596	TwdlT
FBgn0261859	1761.90700270214	0.208731964912159	0.0860738202973822	2.42503428093464	0.0153069412711422	0.174373054311596	CG42788
FBgn0034483	61.7457448567285	-1.29076639684879	0.532492652054408	-2.42400790296147	0.0153502714321513	0.174682202753215	CG16894
FBgn0028991	3983.36317048431	0.259578451261545	0.107129663118929	2.42303059399502	0.0153916303848983	0.174968291456568	seq
FBgn0032856	56.0195340987525	1.20005085905718	0.495472087484637	2.42203524551601	0.0154338535446882	0.175263591621154	CG16798
FBgn0038009	103.482794936381	1.28767307946393	0.532133075325573	2.41983281846575	0.0155276440916339	0.176143243386484	CG17738
FBgn0032521	2513.24982342275	0.20204379688934	0.0835521439067373	2.41817609270285	0.0155985260847646	0.176761448952144	CG7110
FBgn0029657	12.3247093662325	-2.31464006162091	0.957588518266907	-2.41715519502057	0.0156423461961	0.177072015491633	CG12535
FBgn0000158	11.1220830791913	-2.23109747862918	0.923842402834175	-2.41501956587465	0.0157343644542826	0.177906620360943	bam
FBgn0085440	50.9293274639849	0.906271878494322	0.375317652676671	2.41467959748501	0.0157490565855302	0.177906620360943	Lgr4
FBgn0050361	70.0856084352571	1.0008986101038	0.414858379546419	2.41262719870361	0.0158380099872642	0.178724321906492	mtt
FBgn0033205	384.237496615681	-0.389602195602226	0.161528684986846	-2.41196909164433	0.0158666265362364	0.178803373602078	CG2064
FBgn0063498	11.2955397785395	1.87592035130654	0.777840193674962	2.41170405767233	0.0158781638775298	0.178803373602078	GstE2
FBgn0039380	5.26996996930905	2.8406945436404	1.17961082890879	2.40816248378137	0.0160330435462492	0.180359201018703	CG5890
FBgn0037000	405.071328392358	-0.408615508278	0.169778587444614	-2.4067552594717	0.0160949518551842	0.180560976434043	ZnT77C
FBgn0021895	7752.91370857925	0.187365672271208	0.0778548464134768	2.40660255465837	0.0161016824512241	0.180560976434043	ytr
FBgn0263802	4.89754747877788	3.29487369619432	1.36916447285348	2.40648494868368	0.0161068677220618	NA	lncRNA:CR43605
FBgn0005558	2830.32852886135	0.293562880088775	0.121994524504939	2.40636111563261	0.0161123291322992	0.180560976434043	ey
FBgn0029863	2072.45225224927	-0.457077684429349	0.189955611489432	-2.40623417673964	0.0161179292089343	0.180560976434043	CG3823
FBgn0263605	785.892361113106	0.238136085117794	0.0989922211028471	2.40560402084912	0.0161457547016775	0.180685064026656	l(3)72Dn
FBgn0038606	67.9296872705473	-0.832427536557262	0.346147217872535	-2.40483670986428	0.0161796934858762	0.180745464206134	CG15803
FBgn0032713	1062.67587538882	-0.306878197369958	0.127614699178744	-2.40472452895202	0.0161846605879798	0.180745464206134	Ugt36D1
FBgn0285925	17360.5434902442	0.155078929995653	0.0645111343496653	2.40390951979064	0.0162207874958105	0.180862501623602	Fas1
FBgn0261385	8250.05593600777	0.151409505081997	0.0629893483531013	2.40373188548064	0.0162286708909573	0.180862501623602	scra
FBgn0000533	299.537938587887	-0.602328449041006	0.25077381211378	-2.40187938271529	0.0163110856653913	0.181593387160208	ea
FBgn0027903	825.158632460077	0.316611070286402	0.132015798963509	2.3982816660748	0.0164721932887282	0.183197959998763	Pol31
FBgn0035468	7.83785705770239	-5.29484700364706	2.20812951421671	-2.39788788182803	0.0164899117401322	0.183206146089131	Gr63a
FBgn0267796	116.985231858017	-0.742787407453767	0.309871527827363	-2.39708182504458	0.0165262327426467	0.183420780686906	Tmc
FBgn0259735	9082.96714560937	-0.27263761357844	0.113762902382631	-2.39654235140248	0.0165505807141225	0.183502224813929	mtgo
FBgn0086357	21567.6118225727	-0.193459984397285	0.0807388659353414	-2.39611966499771	0.016569679754207	0.1835253646698	Sec61alpha
FBgn0029807	56.462814862961	0.924035287976816	0.38600677506282	2.39383178657016	0.0166733935905505	0.184484687235753	CG3108
FBgn0260861	336.67618187663	-0.359103911934742	0.150090182552091	-2.39258761518336	0.016730033148831	0.184921718862283	Trs23
FBgn0085520	115.780953138636	-0.60912638329772	0.254714553241683	-2.39140785457891	0.0167838964382287	0.185327200384454	NA
FBgn0035087	1745.42777303837	0.186385916915266	0.0779533734066685	2.39099231720127	0.016802904483491	0.185347375836299	CG2765
FBgn0010097	15.9216947575835	1.93890022557354	0.81121716119173	2.39011243638531	0.0168432155054068	0.185602256253655	gammaTub37C
FBgn0039565	94.9179052126007	-0.674131909219485	0.282235023254472	-2.38854803151651	0.0169150971110308	0.186204150646735	CG4884
FBgn0035964	1755.78445742488	-0.24452588519584	0.102419453767531	-2.38749452570659	0.0169636553945926	0.186548332718517	Dhpr
FBgn0262023	254.766163275698	-2.15610230152936	0.903723158542104	-2.38579954618802	0.0170420373004991	0.187219448470249	CG42834
FBgn0033958	14.6634769007146	1.76042826763567	0.737993583691833	2.38542489601208	0.0170594052854571	0.187219597374885	jef
FBgn0020388	1980.99636181667	0.169984548256672	0.0713091940711073	2.38376762591326	0.0171364192319403	0.187873669384321	Gcn5
FBgn0030976	64.3076719950131	-1.52394201095394	0.639710945259032	-2.3822353240132	0.0172078970728151	0.188465780326426	CG7378
FBgn0035346	1456.7052153013	-0.231960981929706	0.0974056215080674	-2.38139214491326	0.0172473405955202	0.188706197103927	CG1146
FBgn0259676	638.319189484392	0.297465787121869	0.124947743418695	2.38072156393471	0.0172787666507008	0.188858495063587	DNApol-alpha60
FBgn0032783	295.917193003872	0.502037067334856	0.211068490338731	2.37855051945067	0.0173808550785487	0.189782049177513	CG10237
FBgn0037944	2034.11232370901	-0.215430871066963	0.090661571538049	-2.37620931793082	0.0174915371220038	0.190797474693808	CG6923
FBgn0004507	4658.68293966244	0.214270178815559	0.0902134381195481	2.37514702113021	0.0175419614682628	0.19094639934264	GlyP
FBgn0034716	8.67474065418482	3.07247092129025	1.29376379829887	2.37483142234321	0.0175569666187868	0.19094639934264	Oatp58Dc
FBgn0040308	2301.45610871713	-0.181543673076524	0.076445762702197	-2.37480360793504	0.0175582895947256	0.19094639934264	Jafrac2
FBgn0264983	112.378343819562	0.917159494789003	0.386695155014411	2.3717894648947	0.0177021743995297	0.192317278370722	asRNA:CR44134
FBgn0030941	1269.7054126183	-0.291800498953505	0.123049776193986	-2.37140211042306	0.017720740096098	0.192325295932299	wgn
FBgn0032587	265.867898944418	-0.892893844902535	0.376691134446198	-2.37036065692187	0.0177707410559447	0.192674125137217	CG5953
FBgn0003366	7810.3355068952	-0.262530107673188	0.110796646803491	-2.36947701259237	0.0178132623843706	0.192941239560833	sev
FBgn0037207	599.080083572409	0.42857064336231	0.180922058227383	2.36881366242077	0.0178452416239739	0.19309374788308	Mes2
FBgn0003710	192.578224732931	0.530708510528355	0.224353600261453	2.36550030804002	0.0180057283154597	0.194633835845446	tipE
FBgn0034538	60.3828381674071	-1.02302789101788	0.43261310845819	-2.364763968119	0.0180415651261664	0.194633835845446	CG16799
FBgn0037503	183.702289171442	0.841947505946736	0.356039117229936	2.36476124448706	0.0180416977980577	0.194633835845446	CG14598
FBgn0035582	10.7206664808765	4.34611358770573	1.83871616812634	2.36366746703186	0.0180950463404299	0.194882679613526	CG13705
FBgn0266719	1230.65922436841	-0.493477912942228	0.208805836177392	-2.36333390855508	0.0181113429830223	0.194882679613526	stac
FBgn0040359	95.8369957346218	-1.22972546134071	0.520369349958653	-2.36317811846224	0.018118958810935	0.194882679613526	CG11380
FBgn0052183	38.5661251602449	-1.66581992151569	0.705085311612092	-2.36257924265504	0.0181482610850951	0.194921708839044	Ccn
FBgn0030828	14.2757494528013	-3.11769909978404	1.31973607139243	-2.36236560276375	0.0181587242661512	0.194921708839044	CG5162
FBgn0085424	125.813402886042	-0.890733565041803	0.377182853222841	-2.3615431015247	0.0181990562413941	0.195160455996183	nub
FBgn0040393	37.8601853837673	2.1488182302178	0.910635300064799	2.35969133863458	0.0182901460428137	0.195841660161695	CG14265
FBgn0261802	10186.4426943862	-0.159122347908098	0.0674564557331403	-2.35888983758042	0.0183296961742415	0.195841660161695	CG42748
FBgn0085414	1049.50092711416	0.288329171289118	0.122235921156895	2.35879247736869	0.0183345055171698	0.195841660161695	dpr12
FBgn0037443	3812.0201339111	-0.205375989321244	0.0870687885011297	-2.35877853426867	0.0183351943607074	0.195841660161695	Dmtn
FBgn0266099	10.3760023719742	-2.67366533718156	1.13403594437904	-2.35765484368801	0.0183907835986137	0.196241121129421	CG44836
FBgn0002576	3417.86962890113	0.244832750877829	0.103889499282963	2.35666503898513	0.0184398716176075	0.196509911800669	lz
FBgn0262029	14096.2091672866	-0.171560250163696	0.0728056891298888	-2.35641269540934	0.0184524045841748	0.196509911800669	d
FBgn0034420	1794.1442601319	-0.213464557704425	0.0906218649520784	-2.35555246868189	0.0184951848884114	0.196771256978484	CG10737
FBgn0283510	3391.23841091615	-0.196425472246552	0.0834103967593891	-2.35492792119396	0.0185262988891226	0.196879552984497	Pal1
FBgn0052484	2261.22504961786	-0.213110203097993	0.0905074194976832	-2.3546158345996	0.0185418637219363	0.196879552984497	Sk2
FBgn0035430	272.97645100861	-2.86330333147164	1.21647237668131	-2.35377587387811	0.018583812313217	0.197130941234007	CG12009
FBgn0039620	265.388632326982	-2.05515228329569	0.873292307668892	-2.35333835560922	0.0186056953464812	0.197146367506987	wat
FBgn0285913	2832.56382970733	0.172404450750324	0.0732695510089533	2.35301634002447	0.0186218157665572	0.197146367506987	red
FBgn0045442	4.59383080317472	-4.49498276003323	1.91078724389538	-2.35242451737831	0.0186514748671264	NA	mthl12
FBgn0285963	2538.42847711463	0.256474359426441	0.109030135866011	2.35232541342171	0.0186564454843695	0.197319346946449	CG46339
FBgn0038110	1857.16074425938	-0.216739220622241	0.0921546460045249	-2.35190769016245	0.0186774093799026	0.197347592938678	CG8031
FBgn0040290	854.483881599393	0.307143512143078	0.130725134723475	2.34953678030459	0.018796786941922	0.19841461597794	RecQ4
FBgn0033289	22.4819304574895	-1.47032752215753	0.626236086239964	-2.34788054292055	0.018880575515736	0.198831958682282	CG2121
FBgn0038485	12.2105395094798	-4.12610416336984	1.7574531585216	-2.34777475767308	0.0188859382414979	0.198831958682282	CG5255
FBgn0040813	469.42584060108	0.908041699876975	0.386785405474919	2.34766277895626	0.0188916163931534	0.198831958682282	NA
FBgn0030085	35.9655567098285	-1.65926847279958	0.707123597505829	-2.34650417360156	0.0189504539726344	0.199256820133313	CG6999
FBgn0038499	2458.304648827	0.175294449510398	0.0747332452941711	2.3456019984197	0.0189963801365693	0.19954522776369	Brf
FBgn0263219	1762.80518748276	0.375962428987795	0.160354357318215	2.34457257835355	0.0190489026828847	0.199902297804436	Dscam4
FBgn0062517	40.544590772626	1.15881134744682	0.494385168465074	2.34394440076875	0.0190810155788581	0.200044699771352	CG16984
FBgn0260401	1135.06993881619	-0.235807496376204	0.10065181272361	-2.34280426745748	0.0191394209425693	0.200462206920813	MED9
FBgn0030863	3572.83348748345	0.220664810666452	0.094280055284909	2.34052483316451	0.0192566577352889	0.201494494324245	CG8188
FBgn0285926	4004.35392578854	-0.322932613773195	0.138072005813035	-2.33887102509745	0.0193421094763552	0.202192516502829	Imp
FBgn0031756	14.4429351723148	-3.21443378844745	1.37597719554304	-2.33610978354831	0.0194855205381348	0.203494477798062	CG13992
FBgn0025525	3458.04388684515	-0.313520873839949	0.134227885008903	-2.33573578112442	0.0195050164214098	0.203501080419893	bab2
FBgn0050054	248.887557007486	0.438463396243465	0.187771317607078	2.3350925041756	0.0195385888267659	0.203654392524783	CG30054
FBgn0024897	71.6639308277482	-1.9262285879649	0.825054710462736	-2.3346677057144	0.0195607865777362	0.20368896293496	b6
FBgn0259979	3937.32324398942	0.200152583347677	0.0857457212770328	2.33425738761951	0.0195822485725483	0.20371581253679	Cndp2
FBgn0002932	2698.48022602547	0.179013562351729	0.0767567663699414	2.3322186540395	0.0196891913269837	0.204548126854187	neur
FBgn0036890	104.234451222586	0.657461141769937	0.281962053538844	2.33173625145046	0.0197145704849004	0.204548126854187	CG9368
FBgn0030598	871.038926517665	-0.297702505727768	0.127688572659168	-2.33147336153884	0.0197284131227878	0.204548126854187	CG9503
FBgn0050085	2231.08690188061	0.254004281469282	0.108969213096294	2.3309728890565	0.0197547892856553	0.204548126854187	Rif1
FBgn0033170	64.1443719093425	-0.994531701280745	0.426667365442581	-2.33092985738227	0.0197570586004879	0.204548126854187	sPLA2
FBgn0051717	438.754862632213	-0.343504756896063	0.147519504713507	-2.32853789445113	0.0198835594918555	0.205660440841934	CG31717
FBgn0001233	71105.5218335183	-0.187225986368884	0.0804254972654475	-2.32794316149439	0.0199151219767062	0.205789593759298	Hsp83
FBgn0033638	3223.54655978986	-0.317610798326775	0.136494061864681	-2.32692026296098	0.0199695095245689	0.206154132776124	CG9005
FBgn0051481	21.5460083351395	-2.16307353178231	0.929782757939721	-2.32642895699142	0.0199956783389504	0.206226938738621	pb
FBgn0043792	33.373300323626	-1.21012807579131	0.520347309304293	-2.32561609170086	0.0200390403518253	0.20647675961365	CG30427
FBgn0035539	2413.87695226173	-0.484757831628346	0.208582612871716	-2.32405676079283	0.020122452085612	0.207138371278227	slow
FBgn0029838	192.93374051827	-0.587213264473942	0.252756882295371	-2.32323353232268	0.0201666103084158	0.207395035278542	CG4666
FBgn0033367	12442.4684618458	0.907334121836398	0.390678217836734	2.32245894552426	0.0202082365658401	0.207618453410193	PPO2
FBgn0034069	38.852563917848	1.00981388205446	0.434868445173532	2.32211348802625	0.0202268255964139	0.207618453410193	CG8401
FBgn0027608	186.233072134703	-1.36422898971066	0.587592679509131	-2.32172563969028	0.0202477134499792	0.207635297241801	CG2082
FBgn0027529	1860.07846727471	-0.18418213343421	0.0793849265741652	-2.32011467897672	0.020334674465886	0.20832902957073	tapas
FBgn0024191	853.822509002061	0.249537775461357	0.107602179638131	2.31907733003698	0.0203908437281776	0.208706282864877	sip1
FBgn0000303	25.2199710565616	1.99532842576806	0.861400506938908	2.31637712039282	0.0205376868656821	0.209973832891994	ChAT
FBgn0031745	1072.7755281177	0.275072173970871	0.118765994821954	2.31608529346503	0.02055361211846	0.209973832891994	rau
FBgn0033052	3235.37618019323	0.237238893494086	0.102516010265054	2.31416432302339	0.0206587101611619	0.210675764194938	SCAP
FBgn0263260	1168.19783262443	-0.240906729534991	0.104103150384047	-2.31411565016296	0.0206613791729926	0.210675764194938	sel
FBgn0262880	7.78801999094779	3.61617803841855	1.56326084828703	2.31322753485513	0.0207101324422625	0.210800707078917	CG43235
FBgn0036770	366.947847829305	0.474211712457107	0.205004191101229	2.3131805740642	0.0207127131538424	0.210800707078917	Prestin
FBgn0051102	31.3208185166411	-1.21452395617901	0.525840774832197	-2.3096800672534	0.0209058731499851	0.212566031613609	CG31102
FBgn0039537	3876.63474100555	-0.243507709862906	0.105452357861877	-2.30917273734035	0.0209339977615122	0.212617582756373	CG5590
FBgn0038348	8.01191156657446	2.84525752608092	1.23231184804656	2.30887784661907	0.0209503606294053	0.212617582756373	AOX2
FBgn0038827	1115.0761294045	0.217926378335471	0.0944677452207989	2.30688662914641	0.0210611411194386	0.213540968417767	Fancd2
FBgn0032848	2595.25726399276	0.17249833870006	0.0748154832405385	2.30565026420349	0.0211301822694676	0.213906784703988	nesd
FBgn0038156	2112.74345070973	-0.167055475212655	0.0724636345781244	-2.30536980632056	0.0211458710205482	0.213906784703988	side-IV
FBgn0053460	138.291050087137	1.0738257151316	0.465832373666391	2.30517623041078	0.0211567055319944	0.213906784703988	CG33460
FBgn0086367	43.1668739405987	1.21862823373849	0.529095589254225	2.30322886542332	0.0212659695444947	0.214810186747199	t
FBgn0032013	75.0661336180567	0.760426208264546	0.330328539514772	2.30203000134822	0.0213334803410882	0.215290538746174	Scgalpha
FBgn0043455	702.621463885375	0.285432400247652	0.124034902115429	2.30122647238456	0.021378833313762	0.21538947422694	CG5986
FBgn0030048	382.694936231551	-0.321085469546423	0.139541118549545	-2.30100971587396	0.0213910819066829	0.21538947422694	CG12112
FBgn0260941	2082.65158642124	-0.167725008754541	0.0728986967063653	-2.30079571148074	0.0214031809762032	0.21538947422694	app
FBgn0030357	1485.75343230347	-2.60186344936008	1.13180308816178	-2.29886583326601	0.0215125590777122	0.21628843180835	Sclp
FBgn0001320	685.211644503886	-0.403553769864006	0.175607665537712	-2.29804188005302	0.0215594056316547	0.216557605171593	kni
FBgn0003975	100.734055711137	-1.07869911994128	0.469507329463139	-2.29751284431433	0.0215895312007488	0.216658476831329	vg
FBgn0027280	2565.55556253856	-0.225679528884143	0.0983337978777752	-2.2950352142877	0.0217311062952167	0.217860427763536	l(1)G0193
FBgn0040823	31.8251004373672	-1.1892219602996	0.518244765142372	-2.29471099427874	0.0217496923156589	0.217860427763536	dpr6
FBgn0010314	2109.66783257868	0.229320218948395	0.100015278935452	2.29285186612731	0.0218565347910717	0.218727548539965	Cks30A
FBgn0001138	461.202688302226	-0.448354406359202	0.19557763675066	-2.29246254228343	0.021878966637104	0.218749112216013	grn
FBgn0037690	15.9748797643799	3.33275306314932	1.45493566456408	2.29065321877848	0.0219834783100023	0.219590522229912	Task7
FBgn0010383	216.714533798065	-0.683580978236683	0.298595250694366	-2.28932301048679	0.022060591704697	0.220090592551848	Cyp18a1
FBgn0034061	740.121025987877	-0.298544361937244	0.130424353333437	-2.28902313338675	0.0220780083210052	0.220090592551848	Ufc1
FBgn0053465	412.204285905946	0.567716601577372	0.248074940621171	2.28848830984633	0.0221091001229927	0.220090592551848	CG33465
FBgn0286071	4688.77587047349	-0.308520331466561	0.134820152871535	-2.28838437648516	0.0221151466746573	0.220090592551848	AdamTS-A
FBgn0031081	247.437557934921	0.624505978425028	0.273041646270291	2.28721877030734	0.02218305695467	0.220562966292147	Nep3
FBgn0028387	1458.19470271381	-0.195194565231291	0.0854023276082615	-2.28558835218923	0.0222783522333959	0.221306504506331	chm
FBgn0028550	579.125595789245	0.452893327689867	0.198205004681104	2.28497422867065	0.0223143389362031	0.22146006296574	Atf3
FBgn0083940	2285.95364145824	-0.217862603382056	0.0953675086966921	-2.28445312622089	0.0223449143759546	0.22155968408805	RhoU
FBgn0001226	96590.8744711121	-0.217921611459685	0.0954597708644317	-2.28286334113633	0.0224384194540733	0.22228252439903	Hsp27
FBgn0033199	683.09725094592	0.252716808062267	0.110723812165667	2.28240703710731	0.0224653202613981	0.222344839431158	CG17985
FBgn0038132	9.45071407655655	-3.10158494357878	1.35941498635283	-2.28155859300921	0.0225154137077778	0.222636373125121	apn
FBgn0262972	443.681806824826	2.98278781132513	1.30834871578142	2.27981101318515	0.022618899543305	0.223437347202927	lncRNA:cherub
FBgn0051954	5.62107622415374	-5.80304482380436	2.54576241060131	-2.27949191159346	0.0226378402384871	0.223437347202927	CG31954
FBgn0002778	1605.86757900286	-0.189869784065283	0.0833355073323893	-2.27837797048471	0.0227040677650643	0.223886181946539	mnd
FBgn0030586	86.6878153292764	-1.46843708641531	0.645031685877957	-2.27653480993978	0.0228140196103566	0.224764971284499	CG12539
FBgn0036787	53.4471288179039	-1.10702846889809	0.486352803623777	-2.27618399780921	0.0228349992712731	0.224766397936582	CG4306
FBgn0283461	195.99793236591	1.10928897648884	0.487492776613663	2.275498283676	0.0228760555224255	0.224965257042777	Drs
FBgn0285879	4670.01028007916	-0.273696779465561	0.120304292100533	-2.27503752930814	0.0229036786047015	0.225031771209035	disco-r
FBgn0019650	10416.5079702063	0.206975131033557	0.0910129263937332	2.27412895326711	0.022958234343758	0.225362540582767	toy
FBgn0036781	31.6109130690692	1.01296851167861	0.44555608126147	2.27349273027688	0.0229965037184938	0.22553298374101	CG13699
FBgn0031762	204.436273566175	0.571647127326199	0.251518121457909	2.27278704219275	0.0230390162799232	0.225744693576577	CG9098
FBgn0003174	3862.51630024535	0.198490017752404	0.087368890784738	2.27186148261226	0.0230948779538032	0.225891663895892	pwn
FBgn0031256	3021.47141114272	-0.171988061041262	0.0757041463750462	-2.27184466474551	0.0230958940746356	0.225891663895892	shv
FBgn0027528	6764.15526799267	-0.166313835533057	0.073222545445636	-2.27134736331362	0.0231259581458011	0.225980830142121	goe
FBgn0003944	57.3404169748622	-2.47521442238957	1.09025925369983	-2.27029893485411	0.0231894516476299	0.226396203053965	Ubx
FBgn0031675	223.426002727903	-0.468542791469549	0.206441628585784	-2.26961390819901	0.0232310190141516	0.226596955808922	CG9121
FBgn0040900	37.2308147667344	1.12698648908847	0.496826956589844	2.26836823996821	0.0233067718639587	0.227130492202698	CG17777
FBgn0031878	3784.58647257787	0.159410874307054	0.0702968032393724	2.26768312300394	0.0233485272335882	0.227332050357355	sip2
FBgn0038302	291.209334901601	0.655132901897055	0.289053013861304	2.26648009354923	0.023422004612413	0.227673843212892	CG4210
FBgn0033481	9.37556398242266	-2.54473240238014	1.12279954399419	-2.26641738143893	0.0234258403750751	0.227673843212892	CG12920
FBgn0034802	88467.4251432795	0.1201964661639	0.0530424644614179	2.26604226225817	0.0234487957855601	0.227691817222882	CNBP
FBgn0020372	22.7831419629029	1.37770945774846	0.608134612861134	2.26546792208825	0.0234839803503667	0.227828399298342	TM4SF
FBgn0026084	39239.18236565	-0.216250841103832	0.0954718909048542	-2.26507340594463	0.0235081752812772	0.227858216472972	cib
FBgn0033550	469.70400515897	0.286413621873104	0.126472897245654	2.2646245014597	0.0235357320564221	0.227920536287865	CG12341
FBgn0036750	19.2331155762236	1.97641987169593	0.872870433428359	2.26427634160224	0.0235571237468155	0.227923095049906	CG6034
FBgn0000064	11501.5748770425	0.142315967576396	0.0628832508475783	2.26317764521038	0.023624740688086	0.228372493318165	Ald1
FBgn0030326	869.384366064055	-1.1601431089172	0.512847930673443	-2.26215811652738	0.0236876359969593	0.228775485349326	CG2444
FBgn0024183	8394.64001569758	0.151640584560381	0.0670625908798528	2.26117993013505	0.0237481173838472	0.229154463628751	vig
FBgn0036773	2266.65035820703	-0.189584161562522	0.083894170148005	-2.25980138105019	0.0238335806636791	0.229696730814331	CG13698
FBgn0053105	1698.56700525557	-1.60869379636956	0.711941532578078	-2.25958695027128	0.0238468982677095	0.229696730814331	p24-2
FBgn0040297	912.790996336203	-0.266828621248191	0.118171894329376	-2.25797024548384	0.0239475145394818	0.230460113159616	Nhe2
FBgn0033680	3.55317538121522	-4.0762363153699	1.80527511642588	-2.25795851185282	0.0239482461304147	NA	CG13186
FBgn0003071	4303.35321488987	0.173494909959875	0.0769313417697206	2.255191524921	0.0241213096691308	0.231925747513889	Pfk
FBgn0267005	5.09154916677584	-3.12611190163136	1.38647195678472	-2.2547242202294	0.0241506444147405	NA	lncRNA:CR45449
FBgn0035770	1061.64946861329	-0.289910866218587	0.128612004833338	-2.25415089823278	0.0241866765741507	0.232144979928446	pst
FBgn0261239	5202.92223742796	-0.221388519457405	0.0982140355172196	-2.25414339499969	0.0241871484463824	0.232144979928446	Hr39
FBgn0032485	1691.11163429528	0.17412434835283	0.0772806353060678	2.25314333484987	0.0242501128809423	0.232306420447842	CG9426
FBgn0030501	591.998867208291	0.362728332650601	0.161007417018294	2.25286722418127	0.0242675219977603	0.232306420447842	BthD
FBgn0004872	42.8156450345294	-0.892122102653511	0.395997009726543	-2.25285060427494	0.0242685702488615	0.232306420447842	piwi
FBgn0036272	704.127521342446	0.311379276106219	0.138370138834268	2.25033579303676	0.0244276374527615	0.233446953714458	Sms
FBgn0029935	728.788477138816	0.290854568613193	0.129252450955017	2.25028281060928	0.02443099840041	0.233446953714458	CG4615
FBgn0037981	506.260997688342	0.278033698154536	0.123636918011808	2.24879188696683	0.0245257397917037	0.234021747935646	Spt3
FBgn0039728	4254.1432636231	-0.173980735752753	0.0773823673390506	-2.24832531926112	0.0245554533643705	0.234021747935646	CG7896
FBgn0037537	5973.47236049359	-0.203889658083121	0.0906886829314421	-2.24823706213989	0.024561077565288	0.234021747935646	CG2767
FBgn0032221	602.33156344153	0.339182775725805	0.150904368934503	2.24766703655227	0.0245974294388353	0.234021747935646	Schip1
FBgn0032253	439.513553881924	0.677417139536583	0.301393641012843	2.24761589945993	0.0246006928488808	0.234021747935646	LManI
FBgn0259241	195.809672879627	-0.56919585214491	0.253318840146301	-2.24695428029032	0.0246429491592942	0.234021747935646	CG42339
FBgn0259139	15441.0274146645	0.135005696273238	0.0600838865024058	2.24695345344932	0.0246430020073131	0.234021747935646	glo
FBgn0087007	8730.18906392842	-0.203754629909364	0.0907268767463369	-2.24580231587869	0.0247166729159635	0.234514922970461	bbg
FBgn0051729	3728.57716365242	-0.163769063863054	0.0729360716977426	-2.24537817915032	0.0247438650236777	0.234566622034653	CG31729
FBgn0004795	3149.38652685946	-0.279896727211368	0.124722949775682	-2.24414775079303	0.0248228964965073	0.235109225113539	retn
FBgn0036008	3574.25579658339	0.173169786569208	0.0772005413154598	2.24311622196527	0.0248893208567671	0.235531573160354	CG3408
FBgn0038853	2366.80182595442	0.194868780903011	0.0869635800059757	2.2408090937565	0.0250384436513361	0.236735083357243	RhoGAP93B
FBgn0030928	8.64377349752934	-4.6130654232596	2.05981859215379	-2.23954936654693	0.0251201930045199	0.237300036893836	CG15044
FBgn0035724	54.3362981411143	-0.846155431372724	0.378062318803245	-2.23813744266084	0.0252120936080908	0.237959812636993	CG10064
FBgn0033021	6687.581668606	0.149723836400312	0.0669511249721909	2.23631546837342	0.0253311139072988	0.238821248053481	CG10417
FBgn0000071	7655.41905968622	0.188354193227048	0.0842347401948449	2.23606308740744	0.0253476389526545	0.238821248053481	Ama
FBgn0003002	977.85650214322	-0.297657657741753	0.133149577821696	-2.23551334229805	0.0253836666841128	0.238952003654632	opa
FBgn0039411	175.263237992984	-0.688984131781371	0.308329854758309	-2.23456834019996	0.0254457012759729	0.239327136325366	dysf
FBgn0029709	3082.57960876857	-0.223967431196934	0.100396727136434	-2.23082402768542	0.0256927876962701	0.24144058681826	CHOp24
FBgn0259740	2834.79428668189	-0.207320875374923	0.0930182394645677	-2.22881960106217	0.0258259102254015	0.242480347703769	CG42394
FBgn0053531	612.259076321245	0.275053602161381	0.123461203283231	2.2278545392951	0.0258902165417366	0.242872744393264	Ddr
FBgn0037007	4256.15161024687	-0.325700016599464	0.146263167394185	-2.22680817325451	0.025960096917977	0.243269570882344	CG5059
FBgn0003175	4328.80054975963	0.166908833967018	0.0749631129293887	2.22654619645048	0.0259776182477253	0.243269570882344	px
FBgn0038390	711.593139784548	0.251377024604463	0.11293646073457	2.22582700900523	0.0260257709550713	0.243509121477285	Rbf2
FBgn0004378	4514.7327410548	0.161158934299389	0.0724240884346052	2.2252117739101	0.026067024823649	0.243683764122639	Klp61F
FBgn0039299	159.227384048369	-1.11984384256028	0.503479362154583	-2.22421002078026	0.0261343171627428	0.2439722754634	CG11854
FBgn0037792	1119.57174392112	0.228058848215918	0.102540795415698	2.22407918030452	0.0261431173930006	0.2439722754634	TAF1B
FBgn0031872	8086.80951618073	-0.184253613758295	0.0828659225924107	-2.22351490207351	0.0261810996643245	0.244005470515112	ihog
FBgn0000153	1253.44001544264	-2.84209599853486	1.27849308779877	-2.22300458692993	0.0262154906748347	0.244005470515112	b
FBgn0086368	4378.14184809654	-0.217372472287919	0.0977945601410458	-2.22274605023439	0.0262329288008048	0.244005470515112	tw
FBgn0052011	34.5391977910565	8.68567725996823	3.90820844817261	2.22241914041956	0.0262549929990414	0.244005470515112	NA
FBgn0034674	1534.16065038475	-0.235881681435451	0.106140727138683	-2.22234845939248	0.0262597655977054	0.244005470515112	CG9304
FBgn0033379	2191.36046002835	0.183543408853556	0.0826852765016586	2.21978345624658	0.0264334704686518	0.245201014558875	Mys45A
FBgn0039213	6986.71651082295	-0.154970886686	0.0698320878537317	-2.21919308800558	0.0264735911156209	0.245201014558875	atl
FBgn0010424	951.718315911652	-1.77958127685686	0.801951562958944	-2.21906329391114	0.0264824188022643	0.245201014558875	TpnC73F
FBgn0052115	28.6848813198307	-1.38399088693953	0.623803090131914	-2.21863422742402	0.0265116190050702	0.245201014558875	CG32115
FBgn0266666	2480.90977031061	-0.15384190473225	0.069344183694023	-2.21852643634926	0.0265189591175394	0.245201014558875	Sem1
FBgn0033949	872.942199048333	0.404272297450654	0.182232642672962	2.21844062359437	0.0265248038552287	0.245201014558875	Had2
FBgn0033769	268.144912673423	-0.471111824692522	0.212454372405752	-2.21747295364097	0.0265907892689965	0.245600543350971	CG8768
FBgn0260972	1637.5317505034	-0.178880703720757	0.0807363967771039	-2.21561415744883	0.0267179384298937	0.246563832148583	alc
FBgn0010041	3.38981436872415	-4.05230537973233	1.82987990364762	-2.2145198554586	0.0267930383810118	NA	GstD5
FBgn0284221	6318.89197967911	0.161427781613005	0.0729366207797074	2.2132610461975	0.0268796535501126	0.247523018187	Sema5c
FBgn0035189	725.901142447203	0.73424129088504	0.331768612638806	2.21311258182341	0.0268898848919513	0.247523018187	CG9119
FBgn0260388	1136.55681702404	0.335990936860226	0.151854712306285	2.21258156403171	0.0269265072209299	0.247523018187	CG42514
FBgn0032870	527.528993108617	0.282549844639001	0.127705762426299	2.21250661889329	0.0269316793754053	0.247523018187	CG2608
FBgn0038139	25.0462039307112	-1.20252344218467	0.54362642691234	-2.21204007504693	0.0269638960449957	0.247523018187	PK2-R2
FBgn0033951	968.130429667041	0.251737450705148	0.113809602716497	2.21191748935485	0.0269723665819028	0.247523018187	CG10139
FBgn0033631	6876.54434806466	-0.190119822754663	0.0859609336290905	-2.21170030068547	0.0269873797213516	0.247523018187	Sod3
FBgn0046692	1366.90179160465	-0.210837006442737	0.0953392692849292	-2.21143929488942	0.0270054312575176	0.247523018187	Stlk
FBgn0085261	103.290679189834	-0.64192393447307	0.290401080836973	-2.21047364087959	0.0270723079256657	0.247925346266623	CG34232
FBgn0036656	2.76143206946376	-4.77404799818425	2.16036477242	-2.20983421833733	0.0271166699594451	NA	CG13026
FBgn0034623	15.7321661274542	-3.01925161889541	1.36632383451788	-2.20976282680509	0.0271216268724025	0.248061187765003	CG9822
FBgn0051217	3244.81917775948	-0.194201684832635	0.0878900844438466	-2.20959720384285	0.0271331295478962	0.248061187765003	modSP
FBgn0010407	794.68627008536	0.295047809783391	0.13359406192108	2.20853985230039	0.0272066629286414	0.248522844770689	Ror
FBgn0026411	1330.5113778801	-0.261732412056945	0.118609221581423	-2.20667844006776	0.0273365325297804	0.24949789588094	Lim1
FBgn0053516	47.2525786985062	0.846890770614934	0.383860581169676	2.2062457364972	0.0273667985035326	0.249562994299332	dpr3
FBgn0034808	230.751865290527	-0.462434713900067	0.209666217870454	-2.2055756935807	0.0274137225115795	0.249779762208547	CG9896
FBgn0054056	941.065920642688	-0.241573377253642	0.109639147707675	-2.20334964567343	0.0275701143537411	0.250843104404704	CG34056
FBgn0263111	325.160456164522	0.536485433766438	0.243496985149768	2.20325287985172	0.0275769300912105	0.250843104404704	cac
FBgn0032486	263.781795314573	0.392527422881346	0.178201667161158	2.20271464983748	0.0276148670561253	0.250976567650784	mRF1
FBgn0029690	337.814336266795	-0.455887566076813	0.20715156135403	-2.20074404989728	0.0277541484799864	0.252030095793008	CG6414
FBgn0267590	221.159439531135	0.458021852893611	0.208175100284113	2.20017596854049	0.0277944126187247	0.252183451077209	asRNA:CR45928
FBgn0037870	2.54145802386943	4.92167636578327	2.23792745624691	2.19921175373446	0.0278628689712186	NA	CG18577
FBgn0038509	355.436613829432	-2.04967390155777	0.932927042933713	-2.19703557430632	0.0280179056373529	0.253654892105272	CG14332
FBgn0014861	3096.04314651437	0.243589236890775	0.110890931259879	2.19665606667068	0.0280450187536688	0.253654892105272	Mcm2
FBgn0029898	1753.41403525274	-0.333242729986503	0.151705914398893	-2.19663637575976	0.0280464261458738	0.253654892105272	CG14439
FBgn0035484	93.2023862791479	-1.06129102506541	0.483156660857011	-2.19657744795016	0.028050638327919	0.253654892105272	CG11594
FBgn0262125	8211.06994262421	-0.156855632615735	0.0714267807831669	-2.19603390907268	0.0280895164086087	0.253793721118987	Sec23
FBgn0038233	515.561671925443	0.271119468512446	0.12349409021398	2.19540439581095	0.0281346020729698	0.253988357458743	HtrA2
FBgn0031970	28.3797961907721	1.11283569147509	0.507494177657091	2.19280484480164	0.028321442738794	0.255461307914807	CG7227
FBgn0261836	14977.0439716493	-0.309975504436749	0.14142922493442	-2.19173586350687	0.0283985845620916	0.255943133045818	Msp300
FBgn0031914	302.249610987579	0.398176453577322	0.181743866128677	2.19086598111327	0.0284614921583667	0.256295974461152	CG5973
FBgn0036258	8547.62973620438	-0.181671529990945	0.0829986804308014	-2.18884841358906	0.0286078595566685	0.257372503239618	eIF3l
FBgn0038603	4531.77998811499	-0.158460184916667	0.0724038198748851	-2.18856111722405	0.0286287545316594	0.257372503239618	PKD
FBgn0039627	552.454697473836	0.264618040646252	0.120934548976271	2.1881095426103	0.0286616239778198	0.257453455014754	CG11837
FBgn0003268	3528.58101578702	0.202568190745764	0.0926088702324018	2.18735192684479	0.0287168427077207	0.257491942420842	rod
FBgn0020637	22.0638154667416	1.4517675252624	0.663766761070602	2.18716514656567	0.028730470232765	0.257491942420842	Lcp65Ag2
FBgn0027790	1464.27184576271	-0.476546401213498	0.217915754146034	-2.186837767104	0.0287543693353503	0.257491942420842	GV1
FBgn0053497	331.478274712372	-0.514535371470718	0.23529773102739	-2.18674174724967	0.0287613821484163	0.257491942420842	Sdic2
FBgn0053202	61.5848481733474	-0.973127385369049	0.445383630953189	-2.18491951149262	0.0288947486332776	0.258471433047926	dpr11
FBgn0260463	891.622629931935	-1.87704561953242	0.859302478240161	-2.18438287688474	0.028934125389678	0.258609233391753	Unc-115b
FBgn0051324	288.266666054402	-0.931958128588701	0.426901182122423	-2.1830769452436	0.029030144066159	0.25925264419348	CG31324
FBgn0265050	2.86605895832935	-4.83395092621112	2.21522959422916	-2.18214443270527	0.0290988748143675	NA	asRNA:CR44165
FBgn0261394	6236.75491644634	-0.160203608356448	0.0734564875768854	-2.18093205435076	0.0291884424114789	0.260165742547332	Prosalpha3
FBgn0053543	38.0243556386033	1.24194049039078	0.569489809410726	2.18079493235509	0.0291985875727616	0.260165742547332	CG33543
FBgn0029789	698.176562508637	0.286839138038646	0.131534637042209	2.18071182229058	0.029204738063109	0.260165742547332	PGAP1
FBgn0250837	6468.56056720477	0.241430123136172	0.110771650563276	2.17952988791352	0.0292923268575343	0.260577812365859	dUTPase
FBgn0266966	6.02682561921581	-2.47878605299698	1.13749256224392	-2.17916682295231	0.029319277599159	0.260577812365859	lncRNA:CR45417
FBgn0015609	5418.64870890405	-0.22772124873347	0.104501926462572	-2.17911053357498	0.0293234579358688	0.260577812365859	CadN
FBgn0035947	4029.11003696591	-0.156203152550444	0.0717370656693508	-2.17743994813521	0.0294477578089048	0.261467005137832	Srp68
FBgn0052594	947.226557944978	-0.245833050948738	0.112947992751254	-2.17651544715928	0.0295167399011995	0.261863972083997	be
FBgn0040348	278.66713965413	0.471473391186497	0.216673856164987	2.17595883292672	0.0295583389403658	0.262017551757326	CG3703
FBgn0025381	2069.84387487989	-0.159425339427627	0.0732981775189668	-2.17502460257452	0.0296282727846616	0.262391222861702	rush
FBgn0266176	24.7664667060968	1.79057723469018	0.823375250824107	2.17467944645896	0.0296541461694277	0.262391222861702	pre-mod(mdg4)-J
FBgn0003124	10396.7053961903	0.137478155265221	0.0632251503656263	2.17442195819535	0.0296734605016015	0.262391222861702	polo
FBgn0011336	11868.273146472	-0.180521051846806	0.0830714158378894	-2.17308264251913	0.0297740978522161	0.263065493554224	Stt3B
FBgn0086677	1148.21579123298	0.285547006145423	0.131434256507591	2.17254628840945	0.029814482186181	0.263206737990606	jeb
FBgn0053861	28.9599000679294	-1.72406872413114	0.794081744338972	-2.17114766385459	0.0299200120390319	0.26392239564765	His1:CG33861
FBgn0008651	702.645655218429	-0.275206018627431	0.126834919220284	-2.16979693225853	0.0300222328798418	0.264423488422441	lbl
FBgn0034908	909.492227771166	0.223805930689467	0.1031482890423	2.16974932659994	0.030025841056497	0.264423488422441	CG5543
FBgn0037560	7.99765770365464	-2.61125629584042	1.20460720864308	-2.16772428149576	0.0301796708678906	0.265494259847653	NA
FBgn0040099	1072.6253949759	0.330901889863087	0.152669735266653	2.16743606245949	0.0302016199976634	0.265494259847653	lectin-28C
FBgn0033985	6.05967571067665	-2.7164652386683	1.25372720897609	-2.16671156151011	0.0302568544749622	0.265494259847653	CG10257
FBgn0013672	10933.8720446077	-0.222598956659535	0.102736798457522	-2.16669158472534	0.030258378693176	0.265494259847653	ATP6
FBgn0265597	54.3157916086172	0.962806534950361	0.44439966068807	2.16653301098303	0.0302704801272352	0.265494259847653	rad
FBgn0053144	2294.77104634058	-0.263651044904749	0.121823547812213	-2.16420429087453	0.0304486741317246	0.266691853935854	CG33144
FBgn0261015	9677.99721098341	0.148398563940921	0.0685756242355632	2.16401331515641	0.0304633275184864	0.266691853935854	Pif1A
FBgn0266521	21914.8450853366	0.127911835264082	0.0591210630338395	2.16355776943436	0.0304983055723391	0.266691853935854	stai
FBgn0003046	166.586682388042	-1.07911989701283	0.498829196204517	-2.16330540638682	0.0305176975460635	0.266691853935854	Pcp
FBgn0028931	243.374926337463	0.410540764214099	0.189789518769652	2.16313717888907	0.0305306302939173	0.266691853935854	CG16863
FBgn0003896	833.405225182395	-0.364635427158384	0.168628229261949	-2.16236290183629	0.0305902147436519	0.266996146160612	tup
FBgn0035432	2177.3370621016	-0.254504816486128	0.117721694728023	-2.16191940724368	0.0306243888112999	0.26699858159965	ZnT63C
FBgn0265523	9386.49589469137	-0.222024041108896	0.102707262994018	-2.16171704548126	0.0306399929570232	0.26699858159965	Smr
FBgn0038071	2993.49064568424	-0.349308491330901	0.161678204588576	-2.16051688735529	0.0307326777297529	0.267590094712328	Dtg
FBgn0031640	823.728860038596	0.26340615683517	0.12209252985505	2.15743057456414	0.0309721310998098	0.269457540568345	Mon1
FBgn0004897	366.602796603059	-0.392683035626135	0.182088447339934	-2.1565510682457	0.0310406606342152	0.269836137729181	fd96Ca
FBgn0011280	15.1092328831146	-2.87194218361637	1.33281866203833	-2.15478839351198	0.0311783969076438	0.270601141844099	Obp19d
FBgn0031451	8.2371869016848	-2.13547712899926	0.991040521330762	-2.1547828600709	0.0311788301179287	0.270601141844099	CG9961
FBgn0025815	3679.36235002376	0.209559291356913	0.0972740169974182	2.1543192912705	0.0312151410306415	0.27069850597955	Mcm6
FBgn0033363	27.4249020642745	-1.09416356993876	0.508126250666713	-2.15333013892336	0.0312927417506329	0.271153492374159	CG13744
FBgn0029970	1673.11019645721	-0.199842924722457	0.0928558980787603	-2.15218342461079	0.0313829105965316	0.271640859880459	Nek2
FBgn0031908	652.758285264389	-1.35549577049934	0.63003248053126	-2.15146966606603	0.0314391475860199	0.271640859880459	CG5177
FBgn0267586	17.9159706804307	-1.50223410080839	0.698250629758759	-2.15142534325734	0.0314426426262221	0.271640859880459	asRNA:CR45924
FBgn0037665	2920.60605307317	-0.298664750071483	0.138847271783573	-2.1510307421598	0.0314737732804433	0.271640859880459	St2
FBgn0266570	2176.25265273709	0.190491094232553	0.0885586335456436	2.15101663842152	0.0314748864340539	0.271640859880459	NO66
FBgn0052249	57.7242339128419	-0.725700859956979	0.337457915964797	-2.15049292259804	0.0315162452185532	0.271780378431456	CG32249
FBgn0052205	731.187656328258	0.456699483904596	0.212455710749528	2.14962206613978	0.0315851215300835	0.27215678200203	hpRNA:CR32205
FBgn0028523	1171.89800562698	0.216217931113796	0.10061117027229	2.14904498703904	0.0316308339823885	0.272333150041506	CG5888
FBgn0036544	1617.6178677158	0.216330695563864	0.100687555093155	2.14853459659157	0.0316713110636029	0.272464197571091	sff
FBgn0263762	170.729136927495	-2.64756338293031	1.23391353296693	-2.14566362406633	0.031899825343557	0.274211407016966	CG43679
FBgn0032026	2279.49969362872	0.169087647148135	0.0788160540897017	2.14534524851616	0.0319252532101051	0.274211490151762	CG7627
FBgn0038095	22.3045319077477	-1.22301644343008	0.570387344217259	-2.14418579905279	0.0320180024813167	0.274650877823147	Cyp304a1
FBgn0034396	1619.55076673011	0.29981296366297	0.139833610177761	2.14406939277216	0.0320273270579829	0.274650877823147	CG15097
FBgn0030887	61.5790929589852	0.81437351662554	0.379964553333637	2.14328812906519	0.0320899694457352	0.274969491962344	CG6867
FBgn0267766	31.2918703678658	2.17835729576974	1.0167135147324	2.14254779168848	0.0321494271991489	0.275260333828903	asRNA:CR46097
FBgn0027505	1013.85230869398	-0.210346297181046	0.0981937236046993	-2.14215623421964	0.0321809119992428	0.2753114025756	Rab3-GAP
FBgn0266654	3.63047974026013	5.42657457405129	2.53347543438039	2.14194876350892	0.0321976052480792	NA	asRNA:CR45161
FBgn0031589	693.890231112581	0.287806125266327	0.134451833746779	2.14058906632965	0.0323071912812866	0.275979993774412	Naprt
FBgn0036040	202.068979365927	-0.473713915943715	0.221344680368307	-2.1401639974156	0.0323415156009734	0.275979993774412	CG6749
FBgn0038551	1124.33790394264	0.192302692540861	0.0898627319954032	2.13996045157739	0.0323579629896223	0.275979993774412	Odj
FBgn0039209	813.862164883723	0.383743012010711	0.179340212362304	2.13974884358601	0.0323750694324034	0.275979993774412	REPTOR
FBgn0033791	204.026139528667	0.441242924502213	0.206226671129855	2.1396016435933	0.0323869736854287	0.275979993774412	Drl-2
FBgn0039804	3876.05435929483	-0.370930368741078	0.173414469890521	-2.13898164885117	0.0324371546281931	0.27618944287999	CG15544
FBgn0038070	79.5514901374	-1.24279194725059	0.581267722213222	-2.1380714940072	0.0325109411117779	0.276599394884748	CG6753
FBgn0260991	5190.21578367631	0.177129835612817	0.0829003873793748	2.13665872032928	0.032625759809409	0.277357523107884	Incenp
FBgn0038535	17890.4095555275	-0.211807453798757	0.0991591351348965	-2.13603571179411	0.0326765030901529	0.277570169556354	alt
FBgn0050031	27.2813171538208	8.34551420560293	3.9085889217901	2.13517317185169	0.0327468674617404	0.277949021382577	gammaTry
FBgn0030777	12.4248676932651	-3.47514072200891	1.62783214349096	-2.13482743654165	0.0327751082972438	0.277970022256813	CG9672
FBgn0027500	2822.84365796261	0.219359513026066	0.102778393591093	2.13429598733363	0.0328185595406367	0.278119890278388	spd-2
FBgn0000216	1694.89193976326	0.316129792571108	0.148418346587667	2.12999133758964	0.0331723285342719	0.280809138339129	Brd
FBgn0036240	784.950848563032	-0.246117372294421	0.115558798170669	-2.12980211105113	0.0331879543365211	0.280809138339129	CG6928
FBgn0262483	302.74421859495	0.479280953795076	0.225109870628995	2.12909790430728	0.033246161127771	0.281081180443882	Rbp
FBgn0262983	2.3346685589844	-4.19584153599805	1.97089417014252	-2.12890250504655	0.0332623274899278	NA	CG43291
FBgn0085369	264.99526565608	0.611730599742372	0.287428396597296	2.12828866940187	0.0333131569611459	0.281260857188567	Drgx
FBgn0038810	2663.36428742438	-0.148277792253912	0.0696824777151849	-2.12790642806893	0.0333448425273094	0.281260857188567	Srp72
FBgn0035868	152.988044213264	0.464841939577731	0.218470813111182	2.12770728024511	0.0333613609292919	0.281260857188567	CG7194
FBgn0043550	231.905077641449	0.402306497843326	0.189090888092844	2.12758267678025	0.0333716997776572	0.281260857188567	Tsp68C
FBgn0039039	10.1122909662019	-4.42203154883068	2.07882604946351	-2.12717728353072	0.0334053558489311	0.28130331182742	lmd
FBgn0029839	48.3165303884051	0.990115137392311	0.465536985263813	2.12682379431406	0.0334347265025556	0.28130331182742	CG4660
FBgn0029866	1781.22819160728	-0.219654008380761	0.10328977451884	-2.12658038420537	0.0334549637629385	0.28130331182742	CG3842
FBgn0001981	1408.5184225465	-0.263507471943625	0.124010295373845	-2.12488383443686	0.0335963071768458	0.282271777121349	esg
FBgn0053307	44.0390814875265	-0.92166549725331	0.433935624791411	-2.12396826763497	0.0336727971051507	0.282541747140323	CG33307
FBgn0039740	821.695949628532	0.218102353874817	0.102690896243213	2.12387233779967	0.0336808200614067	0.282541747140323	ZIPIC
FBgn0029930	67.2576161908556	-1.11520283146629	0.525160350148949	-2.12354727684599	0.0337080182317561	0.282550194781807	CG12541
FBgn0030242	695.863956310245	0.276162724574215	0.13020275087966	2.12102065976669	0.0339200638692108	0.284106870357955	sofe
FBgn0030530	3196.95359966949	-0.150147472917693	0.0708091360016611	-2.12045339621388	0.0339678277603633	0.284286210922265	jub
FBgn0030900	32.8130680038381	-1.5175828602236	0.716407509349297	-2.1183234966395	0.034147680018075	0.28556990080232	Him
FBgn0003448	43.1663232139231	2.09364978646353	0.988683433442443	2.11761390516454	0.0342077795725557	0.285850910944021	sna
FBgn0010395	23.7986907544285	1.23448060576726	0.583122063360149	2.11701920289855	0.0342582180785249	0.286050817825949	Itgbn
FBgn0004374	1185.87386976898	0.244769633358826	0.115654027517421	2.11639524029508	0.0343112065520414	0.286089927455089	neb
FBgn0036877	33.8016357698297	-2.14293846120527	1.01256836377856	-2.11633953603741	0.0343159405011945	0.286089927455089	CG9452
FBgn0031220	571.276104836085	-0.657217001934283	0.310592627015033	-2.11600966916215	0.0343439852204822	0.286102635180357	CG4822
FBgn0030993	579.259045182015	0.379078020707906	0.179208443481974	2.11529107302377	0.0344051468470892	0.286390990884567	Mec2
FBgn0001085	3476.14563127691	-0.169670890677112	0.0802564782702708	-2.11410834781126	0.0345060143672127	0.287006475616526	fz
FBgn0032129	244.98470357939	-1.10101779951369	0.520871156202969	-2.11380067105244	0.0345322956386958	0.287006475616526	jp
FBgn0051760	66.9802778139852	0.721645755823408	0.341488116609185	2.11323826723169	0.03458037949793	0.287184860680269	CG31760
FBgn0025681	3022.36600499062	0.162557628594863	0.0769815265764158	2.11164464806371	0.0347169399614314	0.288097191003017	CG3558
FBgn0267185	3.42303108366014	-4.05950157895431	1.92246256150913	-2.11161541464173	0.0347194493285963	NA	lncRNA:CR45625
FBgn0030542	431.409243229889	-0.718337954911641	0.340283994653197	-2.11099542205545	0.0347727053533082	0.288338159378546	CG12481
FBgn0262614	17760.425806362	-0.171049445413524	0.0810414375502543	-2.11064179738242	0.0348031121807105	0.28836864378303	pyd
FBgn0039099	97.5541593748042	-0.871167463417104	0.412926973115586	-2.10973736310814	0.03488098432996	0.288610248098935	GILT2
FBgn0033748	211.107983280687	0.563689792343759	0.267215541652547	2.10949478783202	0.0349018954430005	0.288610248098935	vis
FBgn0022029	2694.55204383217	-0.143683856612753	0.0681169052368742	-2.10937147119496	0.0349125300119679	0.288610248098935	l(2)k01209
FBgn0261801	3487.34158365631	-0.158692799649473	0.0752543111296585	-2.10875360185086	0.034965855441991	0.288829746177794	CG42747
FBgn0037530	4738.00765088099	-0.150765541383081	0.071512128176333	-2.10825135858531	0.0350092529458233	0.288966963106	EMC1
FBgn0003495	208.051468678441	0.398126687933876	0.189042718133154	2.1060144070371	0.0352031009122599	0.290344841469006	spz
FBgn0028516	6.77618148590139	2.68159413884567	1.27404018060931	2.10479557839628	0.0353091062357207	0.290996667739462	ZnT35C
FBgn0010295	36.0973118896779	2.05172613731824	0.975188791693977	2.10392711113325	0.0353848056415737	0.291397926153662	ng3
FBgn0037736	332.522326310463	0.390247924986997	0.185677767536799	2.10174826078547	0.0355753335740082	0.292743477190237	side-VII
FBgn0028955	220.987865717635	-0.452622360348446	0.215451955300932	-2.10080414316151	0.0356581626116231	0.293040316514539	CG8788
FBgn0011327	4470.33047717731	0.179447863020274	0.0854221596282929	2.10071793784102	0.0356657337396727	0.293040316514539	Uch-L5
FBgn0025641	4282.58473998111	0.170443488074848	0.0811727443026278	2.09976254393225	0.0357497346778634	0.293506954113235	DAAM
FBgn0004611	2189.33440606582	-0.258538520818561	0.123165046413353	-2.09912250551088	0.0358061030067471	0.293548094697156	Plc21C
FBgn0026143	1556.15864744254	0.210493186040433	0.100278412353375	2.0990877408257	0.0358091669096642	0.293548094697156	Cdc45
FBgn0032161	204.880779118566	-0.453423054544301	0.216076325735873	-2.09843930379747	0.0358663563596762	0.293793661661493	CG4594
FBgn0024273	1139.79510452965	-0.180006482160044	0.0858343008740338	-2.09713925932958	0.0359812495251671	0.294476629706203	WASp
FBgn0037405	6.51148912003335	2.33923219532445	1.11557828627034	2.09687856434093	0.0360043265278533	0.294476629706203	CG1077
FBgn0261446	2684.66403520438	-0.227810549684614	0.108659901537919	-2.09654662355013	0.036033728549168	0.294493836051836	CG13377
FBgn0034965	219.370759204009	-0.556028200474547	0.265316353810534	-2.09571778176785	0.0361072335117601	0.294666802699645	ppk29
FBgn0037913	14416.481990993	0.168132529723645	0.0802276903674852	2.09569201049549	0.0361095210575575	0.294666802699645	fabp
FBgn0027538	656.290482026322	0.23279467502928	0.11112101002185	2.09496543438099	0.0361740652885544	0.29497038271574	beta4GalNAcTA
FBgn0052815	377.734306873856	0.291218313512373	0.139065335835935	2.09411146035662	0.0362500524101642	0.295366741239314	CG32815
FBgn0035452	1673.34321789381	-0.324251030298344	0.154924299060301	-2.09296432041391	0.03635233970815	0.295793370338252	CG10359
FBgn0030541	60.6560404604169	-0.935634387012106	0.447049652683667	-2.09290932538575	0.0363572496355693	0.295793370338252	CG11584
FBgn0033592	4.56292923511703	-5.50201012596496	2.62967451877445	-2.09227799360095	0.0364136551046808	NA	CG13215
FBgn0263257	29.7491215298163	1.19593379439638	0.571970177164618	2.09090236194636	0.0365368173393515	0.297030282936642	Cngl
FBgn0020300	497.240480046595	-0.324654198039449	0.155351656450051	-2.08980197223601	0.0366355921287638	0.297609011961674	geko
FBgn0014906	1782.02165947161	-0.157856337228904	0.0757450118477393	-2.08404927767683	0.0371556851251842	0.301498256030418	Hydr2
FBgn0027491	657.401820407671	0.289247834646064	0.138821750812297	2.08359160544777	0.0371973312420199	0.301498256030418	Cdk5alpha
FBgn0003339	264.423528693682	-0.70225913962581	0.337044146800999	-2.0835820657062	0.0371981997382727	0.301498256030418	Scr
FBgn0026428	2621.86387895126	-0.141627876437989	0.0680777934241015	-2.08038288720223	0.037490427613227	0.303638688507127	HDAC6
FBgn0002736	2225.21009942746	0.20007436884786	0.0962763927232156	2.07812489841672	0.0376978569541712	0.304886883439231	mago
FBgn0031261	369.128578766802	0.412553234244465	0.198525196201478	2.07809004669501	0.0377010662317328	0.304886883439231	nAChRbeta3
FBgn0036181	75.7190876332997	1.36753188473418	0.658272275524841	2.07745629822227	0.0377594647297023	0.305096708851946	Muc68Ca
FBgn0033169	1363.50480662679	0.190063730419056	0.0915001912646552	2.07719489754197	0.0377835746223767	0.305096708851946	CG11123
FBgn0263855	3229.12988665939	0.187795954753152	0.0904292455872667	2.07671703477747	0.0378276834186218	0.305224419386756	BubR1
FBgn0010038	13.1406453138056	-1.7171793731052	0.827235891030224	-2.07580376011812	0.0379121044713564	0.305566128878772	GstD2
FBgn0034459	14.6805411028286	-1.60586818100611	0.773671425988407	-2.07564623309504	0.037926682106848	0.305566128878772	TTLL6A
FBgn0000140	3711.45324934283	0.203230012643571	0.0979553644016363	2.07472060243978	0.0380124368116793	0.306028483824176	asp
FBgn0034476	7763.87826877556	-0.220334278297937	0.106259596089864	-2.07354710920979	0.0381213916486968	0.306676788296899	Toll-7
FBgn0259234	1606.06780347406	-0.20555168472679	0.0992061795562934	-2.07196452525573	0.0382687496275298	0.307578236226051	NA
FBgn0037140	63.6273112590258	-1.32010462611458	0.637198638525776	-2.07173171174499	0.0382904682287344	0.307578236226051	SLC22A
FBgn0000261	11085.9319007113	-0.225910141420414	0.109092927818071	-2.07080464278265	0.038377056189951	0.307871991474852	Cat
FBgn0036287	41.4427630992884	-1.14690309803978	0.553892162838452	-2.07062524980027	0.0383938306465535	0.307871991474852	CG10663
FBgn0286198	1203.77231679191	0.292268727370283	0.141176543899339	2.07023574382636	0.0384302735464644	0.307871991474852	LKRSDH
FBgn0038613	12.8934805399662	-2.39445202501631	1.15673595779996	-2.07000742811732	0.0384516488523268	0.307871991474852	Vha100-4
FBgn0036145	57.6876030084719	0.811112089662444	0.391948533912889	2.06943519233246	0.0385052669502491	0.307871991474852	CG7607
FBgn0035917	852.602161337241	-1.31151505980802	0.633771836957948	-2.06938046679887	0.0385103980225297	0.307871991474852	Zasp66
FBgn0038830	1621.91295031642	-0.280610834455985	0.135624324294184	-2.06903028580116	0.0385432447912891	0.307871991474852	CG17272
FBgn0031659	898.65532195181	0.202519912808367	0.0978876604200979	2.06890135017249	0.0385553448723142	0.307871991474852	CG14043
FBgn0031053	2918.28558281773	-0.149053715543198	0.0720587044022353	-2.06850396186937	0.0385926584482144	0.307942011345664	CG14223
FBgn0266451	991.711859647525	-1.43742167639381	0.695074141969091	-2.06801201426039	0.0386388933680339	0.308083061089689	fau
FBgn0037440	2251.3449920107	-0.206430142034008	0.0998672267271522	-2.0670459048392	0.0387298286326633	0.308580052650792	CRAT
FBgn0023520	1054.3264821294	-0.205704334830791	0.0995929730296214	-2.06545028803999	0.03888041458674	0.309490432353661	CG3857
FBgn0283500	2867.60603921851	-0.174474018665734	0.0844817374191089	-2.06522763375686	0.0389014670255436	0.309490432353661	Sac1
FBgn0003328	2599.94911314236	-0.841024313997391	0.407337894851089	-2.06468468715597	0.0389528443896969	0.309670807130471	NA
FBgn0029524	274.095777969856	-0.525605447419199	0.254627665413674	-2.06421186230997	0.038997633290271	0.30979857727205	CG3176
FBgn0037844	195.060259403595	0.915210872680386	0.443633535324975	2.06298847991725	0.0391137227121109	0.310492156451988	CG4570
FBgn0016970	273.324284375178	0.355673891510169	0.172511175360472	2.06174406247577	0.0392321091676226	0.310957067821672	l(2)k10201
FBgn0013688	151.077997392942	-0.441331969564842	0.214088131887981	-2.06144995368433	0.0392601333357425	0.310957067821672	NA
FBgn0033900	640.055753839743	0.281646510091947	0.136634910786179	2.06130708814747	0.0392737524168644	0.310957067821672	CysRS-m
FBgn0003390	4010.20283927283	0.167902281568098	0.0814720055604327	2.06085857851572	0.0393165339956782	0.310957067821672	shf
FBgn0267054	14.6074226243993	1.46213901215877	0.709493459254569	2.06082098867404	0.0393201213400031	0.310957067821672	NA
FBgn0032519	75.036465718307	0.795215315506481	0.38592233179423	2.06055791539548	0.0393452352221526	0.310957067821672	CG16957
FBgn0038519	1808.98670787499	0.17313205441488	0.0840776772492879	2.05919169129219	0.0394758788060379	0.31176118635398	Prx3
FBgn0020633	3555.35737733933	0.224992517522294	0.10938081186536	2.05696514484866	0.0396895787525952	0.313219587112653	Mcm7
FBgn0004870	228.786030602964	-0.384777605462275	0.187095456025506	-2.05658444965023	0.0397262153047349	0.313279539990848	bab1
FBgn0034321	12.9014100684904	-1.50507279261731	0.733071235639437	-2.05310578214746	0.0400623193077665	0.315699270045424	CG14502
FBgn0037376	2247.40886752702	0.159973949167966	0.0779501458778807	2.05225977920024	0.0401444226140823	0.316115351212204	Hat1
FBgn0033348	653.655342361434	-0.288933933101393	0.140820610867031	-2.05178724422817	0.0401903435066871	0.316246116520891	Spt
FBgn0035805	407.405888146106	0.27591213354317	0.134572265372454	2.05028972931035	0.0403361662506464	0.317162216845461	CG7506
FBgn0259145	43.1125161464694	1.10260679961131	0.537984004216171	2.04951595395068	0.0404116894205762	0.317524621609014	CG42260
FBgn0052055	109.671048329611	-0.619364102363627	0.302379089845931	-2.04830334888304	0.0405302850620667	0.318224683587755	CG32055
FBgn0266579	714.178058137175	-0.387093510899857	0.18902402097895	-2.04785354207952	0.0405743521932509	0.318338990153302	tau
FBgn0026404	3606.43906500292	-0.206942608686463	0.10116480466039	-2.0455988560564	0.0407958541142782	0.319759474192189	Dronc
FBgn0032218	76.8633344662288	-1.18628374356542	0.579974230192693	-2.04540767815027	0.040814682606845	0.319759474192189	CG5381
FBgn0051619	1524.58926997457	-0.251563896252807	0.123030979586634	-2.04471993231319	0.0408824773781901	0.320058175584844	nolo
FBgn0033731	35.1365451881965	1.45294661068601	0.710765104040831	2.0442008230648	0.0409337119187013	0.320226892080457	Cpr49Ah
FBgn0265988	1502.94182472751	-0.236801874940081	0.115888787921363	-2.04335448827685	0.0410173593066533	0.320648747971142	mv
FBgn0031461	234.333925594188	-0.631504022552044	0.309499794627684	-2.04040207300208	0.0413102956108359	0.322704901556624	daw
FBgn0030595	4.811177718336	-2.48221325271646	1.21687366914612	-2.0398282218221	0.041367437866823	NA	CG14406
FBgn0031374	2998.50070365977	-0.244790139744332	0.120082295423851	-2.03851982409483	0.0414979742626762	0.323936430062048	Wdr62
FBgn0286204	486.016779664868	-1.19391808003175	0.585928670037154	-2.03765089691898	0.0415848581064665	0.32437993438363	ich
FBgn0033787	37.6755424503945	-1.08381380526872	0.532412016228848	-2.03566743843524	0.0417837608918415	0.325695962789874	CG13321
FBgn0025620	129.600036349239	-1.08602591437874	0.53384842674411	-2.03433382955215	0.0419179485269308	0.326506013507963	CG13360
FBgn0025457	5225.75471694828	0.164885066499518	0.0811136729776867	2.03276538278417	0.0420762320788881	0.327144939458214	Bub3
FBgn0000536	1588.80764231131	0.280637115520142	0.13807396579292	2.03251289197441	0.0421017599942984	0.327144939458214	eas
FBgn0260642	50.9313803750488	-1.399396834052	0.688537660810927	-2.03241872405912	0.0421112841334543	0.327144939458214	Antp
FBgn0038017	549.177889727276	-0.301348580691124	0.148303023608949	-2.03197867014317	0.0421558153374141	0.327144939458214	CG4115
FBgn0036919	3504.96088408403	-0.20776757185373	0.102256145947287	-2.03183456533591	0.0421704066636905	0.327144939458214	Grasp65
FBgn0034140	167.268013011957	-0.638243809968508	0.314161095631103	-2.0315813092209	0.0421960604550888	0.327144939458214	Lst
FBgn0033886	5636.8282855073	-0.157081136765441	0.0773428994376103	-2.03097036583368	0.0422580008302172	0.327144939458214	Rpn13
FBgn0029843	559.829204326868	-0.26174726127354	0.128879483392089	-2.03094592237951	0.0422604806245166	0.327144939458214	Nep1
FBgn0021800	1577.99544563418	0.237289436630298	0.116865672739426	2.03044599040968	0.0423112258571394	0.327144939458214	Reph
FBgn0267555	56.2929652114112	0.688652826143417	0.339186986056105	2.03030438800358	0.0423256084711804	0.327144939458214	asRNA:CR45895
FBgn0000591	2601.90617341665	-0.177284882421731	0.0873239595936552	-2.03019747669129	0.0423364702365496	0.327144939458214	E(spl)m8-HLH
FBgn0023181	1046.76902335782	0.26629818647668	0.131186035883699	2.0299278401305	0.0423638747147872	0.327144939458214	Orc4
FBgn0013308	4.25268819666409	-3.50468536193886	1.72723748262838	-2.02906977018916	0.0424511844224759	NA	Odc2
FBgn0034031	8.97060623013801	-1.9924110213482	0.982129207258283	-2.02866487079661	0.0424924362736755	0.327795632351174	CG12963
FBgn0033785	3078.77252058846	-0.194090642944888	0.0956816994925606	-2.02850329764449	0.0425089070874391	0.327795632351174	Sans
FBgn0259985	918.708588532114	-0.214814719463931	0.105925468328552	-2.02797988862918	0.0425623006355772	0.327812299150242	Mppe
FBgn0030876	597.968422382803	-0.571245776633185	0.281695154343261	-2.02788641489051	0.0425718419641721	0.327812299150242	CG6762
FBgn0003053	6903.29576145102	0.133385289486754	0.065812419373292	2.02674952170023	0.0426880351605753	0.328367275634882	peb
FBgn0262114	5258.62414378329	-0.155499191638944	0.0767296368961572	-2.02658578782785	0.0427047912231869	0.328367275634882	RanBPM
FBgn0003028	5257.64878399422	-0.187380441302117	0.0924753191141676	-2.02627515208444	0.0427365960930287	0.328377776817374	ovo
FBgn0032929	911.048220608339	0.258219509843206	0.127513411475538	2.02503804780364	0.0428634574972256	0.32911813486126	Mcm10
FBgn0266227	48.745243528035	-0.830632863245215	0.410360998964653	-2.02415157712578	0.0429545581272653	0.329469350296132	lncRNA:CR44922
FBgn0014427	5147.91945614077	-0.226937135135304	0.11212315929505	-2.02399875781348	0.0429702795575322	0.329469350296132	CG11899
FBgn0031548	31.8201198082234	-1.40676147718093	0.695195979781064	-2.02354662295941	0.0430168218403623	0.32959195597573	CG8852
FBgn0033926	2139.61612731504	0.378377343520415	0.187099752452534	2.02232947163523	0.0431423258985064	0.33031895797948	Arc1
FBgn0031389	272.424758174981	0.557330824096537	0.275769375566727	2.02100332189236	0.0432794212193267	0.331064536973714	CG4259
FBgn0266306	2.60587172292204	-4.68489961705404	2.31829939007877	-2.02083459845748	0.0432968899562828	NA	lncRNA:CR44971
FBgn0034753	58129.2704099548	-0.225663188418665	0.111670548395019	-2.02079412756543	0.0433010809853459	0.331064536973714	CG2852
FBgn0035436	1220.33733940877	0.191825319534816	0.0949832229934973	2.01957054613686	0.0434279528880056	0.331607074566355	CG12016
FBgn0016032	783.977231386714	0.248182226078187	0.122893806290149	2.01948522525403	0.0434368114234256	0.331607074566355	lbm
FBgn0266234	8.71892128644574	-1.8907564426	0.936379159802437	-2.01922097774894	0.0434642568999654	0.331607074566355	lncRNA:CR44929
FBgn0033652	1898.45353788097	0.241199249567822	0.119480147566048	2.01873913349904	0.0435143402878248	0.331754560441735	ths
FBgn0264478	23.7323777632877	-1.61601673262378	0.801059315578897	-2.01734965338484	0.0436590373376432	0.332388964323652	CG43886
FBgn0243513	238.172625457748	0.394110304242581	0.195360560545912	2.01734834882376	0.0436591733821482	0.332388964323652	cnir
FBgn0062565	37.2669058066096	-1.29102043449939	0.640485149428038	-2.01569144210805	0.0438322510554661	0.333374373682412	Or19b
FBgn0040391	15.400867287916	1.64641238512974	0.816868148672111	2.01551791168027	0.0438504112212961	0.333374373682412	CG2854
FBgn0031455	785.747201881137	0.273704772879257	0.135834631899104	2.01498519966956	0.0439061998592497	0.333563439494075	Snapin
FBgn0029506	8145.0189937115	-0.149241733051537	0.0740816485739363	-2.01455739612204	0.0439510452614568	0.333669159944121	Tsp42Ee
FBgn0014184	17626.748025397	-0.154524498028083	0.0767369735209926	-2.01369028432964	0.0440420607077266	0.333957820324008	Oda
FBgn0031610	379.308539626119	0.339517718574066	0.168619563789132	2.01351320656156	0.0440606670342851	0.333957820324008	CG15436
FBgn0035553	307.732862676007	-0.725678181435663	0.360440206828744	-2.01331085624545	0.0440819369801063	0.333957820324008	CG13722
FBgn0014141	8400.64872294568	-0.269759913611674	0.134036261379717	-2.01258906235425	0.0441578785762571	0.33429838181099	cher
FBgn0039415	71.5848361430678	1.18698654527255	0.589933298671795	2.01206907280024	0.0442126562811711	0.334478356214077	CG6142
FBgn0031301	4.69125502879269	-4.53637324445276	2.25553207173633	-2.01122090051267	0.0443021290881942	NA	CG14339
FBgn0033821	15.1689970947117	1.77484232581745	0.882809973106123	2.0104466191889	0.0443839405859801	0.335538858473408	CG10799
FBgn0037044	557.171033232633	0.262641323663073	0.13070656866778	2.00939651572244	0.0444950994528503	0.33614365048834	Pdss2
FBgn0037377	1265.09383614327	0.188955877051455	0.0940579387613386	2.00893066061026	0.044544487783792	0.336281269567213	CG1218
FBgn0031888	384.334244022113	0.415228590872546	0.206875586127489	2.00714158033447	0.0447345899178812	0.337480248974897	Pvf2
FBgn0010053	307.693623024708	-0.324347792191382	0.161654170538082	-2.00643009154517	0.0448103804725662	0.337704070884784	Jheh1
FBgn0261535	867.867116182186	0.200511448039118	0.0999523391866883	2.00607058994996	0.0448487171496144	0.337704070884784	l(2)34Fd
FBgn0039226	116.226056870168	0.697825198337669	0.34787211547474	2.00598198963245	0.0448581695937982	0.337704070884784	Ude
FBgn0259098	5.13680074032307	-3.03893130183029	1.51528192595503	-2.00552204165898	0.0449072667680278	NA	CG42246
FBgn0030102	390.358141907639	-3.00665088782003	1.49931819446089	-2.00534542896088	0.0449261313389152	0.337979849988994	SmydA-9
FBgn0010602	10496.5105146159	0.123385087758877	0.0615523997697316	2.0045536521803	0.0450107857236388	0.338270956131081	lwr
FBgn0013810	88.4584492160354	-0.655401373723058	0.326981800235318	-2.00439710482782	0.0450275392106259	0.338270956131081	Dhc36C
FBgn0029975	380.462129030317	0.399221014420139	0.199264012991226	2.00347774004591	0.0451260345404564	0.338774989994742	spidey
FBgn0033366	135.888495025625	-0.960142873103981	0.479767929754409	-2.00126522336638	0.0453638153786355	0.340323254732072	Ance-4
FBgn0000576	1927.78886025343	-0.198053846204565	0.0990016101815669	-2.00051136381862	0.0454450740720402	0.340556612880441	ems
FBgn0035267	3009.17616176863	-0.167890157408853	0.0839286698214305	-2.00039101973214	0.0454580573366551	0.340556612880441	CG13921
FBgn0259715	168.011478783026	0.727768083534843	0.364274379539413	1.99785690241249	0.0457321761948285	0.342372461339216	CG42369
FBgn0032551	4.0743240349856	4.57368028118496	2.28933750183445	1.99781826730225	0.0457363661607249	NA	CG18636
FBgn0053303	7282.3855395816	-0.136392914726687	0.0683084130753737	-1.99672205202874	0.0458553852170321	0.342953306446582	CG33303
FBgn0264753	417.101467400229	-3.41558975958965	1.71074003498579	-1.99655686412811	0.045873342714351	0.342953306446582	Rgk1
FBgn0040842	37.8421890513216	-1.00287819421436	0.502407106278636	-1.99614651481096	0.0459179772287094	0.34304926478069	CG15212
FBgn0026257	717.69051207597	0.245673195819775	0.123096038825088	1.99578473982304	0.0459573585533144	0.343105871330904	cav
FBgn0038460	31.7632721692672	-1.37889068789592	0.6918191973198	-1.99313735906423	0.046246408100046	0.345025069559679	CG18622
FBgn0027596	4673.75603616321	0.176288428762482	0.0884844106020752	1.99231059531234	0.0463369898984945	0.345358203364393	Kank
FBgn0052027	185.471515179989	-0.51470070772416	0.258365007306549	-1.99214558151627	0.0463550869921803	0.345358203364393	lncRNA:CR32027
FBgn0250746	6854.45392386159	-0.170287088048713	0.0855484024481041	-1.99053498575866	0.0465320340059574	0.346437255249323	Prosbeta7
FBgn0041579	12.8284454392952	2.31010813658382	1.16141251495556	1.98905049397734	0.0466956298634874	0.347415486184346	AttC
FBgn0039467	121.311654118148	0.87423548172137	0.439660776329888	1.98843182923693	0.0467639514999189	0.347539039665136	CG14253
FBgn0052816	82.3435102358529	-0.615573643351575	0.309674008416072	-1.98781178472202	0.0468325098911347	0.347539039665136	CG32816
FBgn0020503	2410.45672698896	-0.228756074899176	0.115082781241245	-1.98775240250443	0.0468390802249251	0.347539039665136	CLIP-190
FBgn0025635	936.919332572302	0.187087940087234	0.0941212074698943	1.98773416870024	0.0468410978562391	0.347539039665136	CG17829
FBgn0040551	768.458497370766	-0.263041923198777	0.132415812829515	-1.98648422403631	0.0469795828429596	0.348326968872748	CG11686
FBgn0278604	1916.47824955036	0.165457175870163	0.0833759302529535	1.98447172185287	0.0472032774695423	0.349745163009219	dmt
FBgn0266526	3170.15807308446	0.181581805913478	0.0915154853022666	1.98416481444349	0.0472374695915959	0.34975828548671	NA
FBgn0039731	455.517975228517	0.362304644215499	0.182647772501227	1.98362476176962	0.0472976866754435	0.349963953261101	Sas-6
FBgn0038487	2.935847633641	-3.83582403450022	1.93389878073161	-1.98346680432215	0.0473153114823086	NA	TwdlW
FBgn0027580	1876.14650418416	-0.268000123807578	0.13513546302017	-1.98319610424969	0.0473455288936227	0.349968692932138	PCB
FBgn0038306	1715.79054796607	0.18134724821709	0.0914492144192935	1.98303779172574	0.047363208350104	0.349968692932138	Art3
FBgn0034275	73.5722410342156	0.595605880060449	0.300447771085682	1.98239407105002	0.0474351526613151	0.350260388028931	CG5002
FBgn0035692	3831.76813911165	-0.194564596612694	0.0981935576333614	-1.98143952925268	0.0475420044892527	0.350312801690779	Sf3b6
FBgn0034490	27.1808107216378	-1.1072534563556	0.558907675685721	-1.98110261233595	0.0475797674027003	0.350312801690779	CG9864
FBgn0052214	12.1909777613239	2.28431951511228	1.15330803526912	1.98066730245162	0.0476285959056141	0.350312801690779	CG32214
FBgn0031289	3.37658023735652	-5.06929364954808	2.55941893171001	-1.98064239767156	0.0476313907364628	NA	CG13950
FBgn0043070	2582.45599047326	0.130064076277041	0.0656724994043417	1.98049529798225	0.0476479011727789	0.350312801690779	MESK2
FBgn0015527	3644.05833582001	0.129179336908386	0.0652552125268878	1.97960181119874	0.0477482893203205	0.350312801690779	peng
FBgn0051875	43.0616054216895	1.13107059301569	0.571373743452322	1.97956347483103	0.0477526005963442	0.350312801690779	CG31875
FBgn0027620	4114.142721547	0.1951110839942	0.0985710577869732	1.97939525429324	0.0477715224061901	0.350312801690779	Acf
FBgn0022338	1111.58422077677	0.266559685714032	0.134668961557998	1.97936987580641	0.0477743775802793	0.350312801690779	dnk
FBgn0033569	1031.57006721096	0.181251326775058	0.0915721260699841	1.97932858560624	0.0477790231877667	0.350312801690779	CG12942
FBgn0031684	716.882579605912	-0.269106725509475	0.13596830973125	-1.97918710647637	0.0477949440454465	0.350312801690779	ND-13A
FBgn0267378	5003.42327281123	-0.146348487463947	0.0739452303304724	-1.97914709048702	0.0477994479133136	0.350312801690779	sau
FBgn0031692	47.8543565515692	1.56510193921017	0.791702176770463	1.97688219779133	0.0480549475443328	0.351946214601671	TpnC25D
FBgn0052085	141.342463220306	-0.760883283630317	0.384949669714536	-1.97657861141836	0.0480892817899969	0.351958732666545	CG32085
FBgn0020655	2465.37852969683	-0.163725858146385	0.082859383134704	-1.97594831088975	0.048160631750952	0.352241962935098	ArfGAP1
FBgn0263239	250.83306028884	-0.552960719624615	0.279990809849202	-1.9749245338532	0.0482767127585613	0.352851746097127	dar1
FBgn0001114	7267.58670613188	0.167727634612152	0.0849618714991447	1.97415183602494	0.0483644806964574	0.353253905046298	Glt
FBgn0037472	2681.63076856419	0.158551375949614	0.0803320258191454	1.97370070445587	0.048415785030668	0.353389370034402	CG10098
FBgn0259211	12403.7602588945	-0.161266939712592	0.0817405397988906	-1.97291258547305	0.0485055224853244	0.353804987540013	grh
FBgn0020493	2856.27822358026	-0.145367647377318	0.073724003062317	-1.97178179885921	0.0486345209968944	0.354506224671957	Dad
FBgn0032420	2280.45984708132	-0.156044147388599	0.0791522036827353	-1.97144413077959	0.0486730974944568	0.354547856698312	CG6583
FBgn0036239	4343.7611431355	0.113213023068124	0.0574665123391366	1.97006949717082	0.0488304062032475	0.355239739630688	Pop2
FBgn0036638	78.0405564072432	5.29883621177194	2.68971177863413	1.97003866877616	0.0488339389944671	0.355239739630688	CG13033
FBgn0267535	5.78192996680639	-5.83806737661165	2.9641630798267	-1.96954999417676	0.0488899675033803	0.355407661338589	asRNA:CR45875
FBgn0267495	468.207162548413	0.523048258097956	0.265845203751885	1.96749179867138	0.0491265404977628	0.356647502111551	asRNA:CR45185
FBgn0001223	227.40659219651	-0.368016388473543	0.187048581187412	-1.96749093811522	0.0491266396123253	0.356647502111551	Hsp22
FBgn0034541	4.17837980536958	-3.27949364693243	1.66688461057192	-1.96743891336738	0.0491326318748399	NA	CG13437
FBgn0039152	398.61196737278	0.518791522504789	0.263782028054948	1.96674324756014	0.0492128183152836	0.356658177222078	Root
FBgn0013765	2694.66545160451	0.194898794211369	0.0991019961217379	1.96664852211406	0.0492237454045819	0.356658177222078	cnn
FBgn0000658	8747.16485349589	0.116371890009318	0.059173618344231	1.96661778112583	0.0492272919803183	0.356658177222078	fj
FBgn0040809	4.57672330654516	3.2319405633802	1.64348836541623	1.96651259077315	0.049239429372189	NA	CG13465
FBgn0031568	67.570526370704	-1.69292892724106	0.861210467437135	-1.96575516816351	0.0493268987589483	0.357021523426757	CG10019
FBgn0038291	30.4670334058064	-2.046713851147	1.04126119994203	-1.96561040713027	0.0493436310186591	0.357021523426757	CG3984
FBgn0001296	714.564130627609	0.26750333377466	0.136168753924795	1.96449865379836	0.0494722922410989	0.357433257746339	kar
FBgn0264869	271.603508790466	0.355700752649406	0.181066145367157	1.96447962112483	0.049474497306179	0.357433257746339	lncRNA:CR44060
FBgn0033597	7.63405071037924	-2.01553528801596	1.02615231983789	-1.96416774493515	0.0495106420368177	0.357433257746339	Cpr47Ea
FBgn0036872	42.9486766539246	0.837276974415085	0.426317672529545	1.96397435144343	0.0495330664007024	0.357433257746339	CG12519
FBgn0262587	109.772684117493	0.605826523042588	0.308773523628997	1.96204168000658	0.0497576318830618	0.358777330848892	CG43124
FBgn0001227	11979.4527471404	-0.15569108897072	0.0793613699463893	-1.96179941293722	0.0497858420727468	0.358777330848892	Hsp67Ba
FBgn0036935	169.333447043661	0.436784255592655	0.222741308513534	1.96094859326965	0.0498850199465249	0.359252066210354	CG14186
FBgn0030590	98.3958977102778	-1.00161607368686	0.510915192310994	-1.96043509521865	0.0499449572251021	0.359434931846179	CG9518
FBgn0033942	1164.29401685751	-0.208506716236763	0.106379316665022	-1.96003060344268	0.0499922134155376	0.359434931846179	Cpr51A
FBgn0015391	3841.92501787317	0.189429901381824	0.0966540578770678	1.95987530728152	0.0500103663979528	0.359434931846179	glu
FBgn0260400	6353.70933099304	0.279006942606493	0.142393006434337	1.95941464818466	0.050064246580325	0.359582617915144	elav
FBgn0036978	10.6556458302866	2.10560276740923	1.07505035944319	1.95860849579158	0.0501586538757816	0.359919370860072	Toll-9
FBgn0030091	2180.43482541187	-0.169396244254972	0.0864952925819608	-1.95844466442445	0.0501778581547598	0.359919370860072	CG7065
FBgn0001137	182.893586866757	-0.532673107827598	0.272063584192279	-1.95789932492816	0.0502418271445748	0.360138758296128	grk
FBgn0035153	300.029908847248	0.304326840523399	0.155516055712336	1.95688373865605	0.0503611388327639	0.360577907098853	ebd1
FBgn0052091	778.062405074369	-0.360871020521834	0.184459584774857	-1.95636903857448	0.0504216967145494	0.360577907098853	CG32091
FBgn0086708	1271.88443434441	-0.166342743871452	0.0850269177657537	-1.95635391994005	0.0504234764443935	0.360577907098853	stv
FBgn0267813	13.2013311030983	-2.19571964939059	1.12241784486971	-1.95624085934368	0.0504367873389108	0.360577907098853	asRNA:CR46138
FBgn0030582	2609.53975716973	0.183576002399511	0.0938720576467028	1.95559793831748	0.0505125359602831	0.360880290026181	CG14411
FBgn0033188	4825.87496600528	-0.349145254702875	0.178737294625311	-1.95339901185588	0.0507723332362858	0.362496314330279	Drat
FBgn0023023	961.237394129979	0.262079861143049	0.134255787361799	1.95209358414312	0.0509270948272894	0.363360779759787	CRMP
FBgn0032699	339.760812882328	0.396658861152066	0.203245476116948	1.95162455140614	0.0509827961743328	0.363517782636287	CG10383
FBgn0033065	5.46345553386097	-3.8052465183137	1.95156912155301	-1.94983947854513	0.0511952544957398	0.364621803520791	Cyp6w1
FBgn0283437	7682.03739490872	0.682837738830267	0.35027557689239	1.94943005986411	0.0512440876319292	0.364621803520791	PPO1
FBgn0032690	2295.16687778053	0.154695655257082	0.0793548574770459	1.94941633285434	0.0512457255871641	0.364621803520791	CG10333
FBgn0052150	308.514172612284	-0.2966174779709	0.152174797036003	-1.94918924650002	0.0512728286930887	0.364621803520791	meru
FBgn0051041	7.53023880986064	1.92348857406322	0.987283050164331	1.94826455669735	0.051383315797427	0.365154301584925	CG31041
FBgn0036821	1984.56035814558	-0.246008049317076	0.126292568706502	-1.94792181231809	0.0514243194050084	0.365154301584925	CG3961
FBgn0033523	548.66259349363	0.356215018643729	0.182888816512978	1.94771350941763	0.0514492527260925	0.365154301584925	CG12895
FBgn0263831	504.896709840613	0.24400426758275	0.125295717617685	1.94742703279995	0.0514835597665954	0.365157556056562	Gen
FBgn0038014	10.5618930034769	-2.08996640244204	1.07355710169126	-1.94676780503762	0.0515625783937473	0.365477723857915	CG10041
FBgn0054001	177.436722197215	0.414030399351234	0.21271551184685	1.94640435836821	0.0516061864778357	0.36554664459809	CG34001
FBgn0032618	651.64792253595	0.238642922826945	0.122628980418642	1.94605648691071	0.0516479546771881	0.365602450825134	CG31743
FBgn0034324	3.03258738528141	-3.82558211077069	1.96663998593833	-1.94523763277671	0.0517463844620433	NA	CG18538
FBgn0036093	3.99947391455554	3.04309922254893	1.56511184872178	1.94433338744078	0.0518552609514283	NA	CG14154
FBgn0003716	10444.5388399151	-0.164829519343603	0.0847805262405013	-1.94419080244941	0.0518724465090062	0.366950788812563	tkv
FBgn0002543	5577.56888997199	-0.290060650531479	0.149304768203025	-1.94274204382444	0.0520473335646624	0.367946680534455	robo2
FBgn0050471	32.6897648542797	-1.02305870876122	0.526862762114741	-1.94179354155688	0.0521620990561699	0.368516519068737	CG30471
FBgn0034657	3886.23026147647	0.181104404092072	0.0932901312890956	1.94130291799944	0.0522215458124277	0.368695049885124	LBR
FBgn0032244	801.158197883506	0.256039953564977	0.132002433921952	1.93966085289278	0.0524209201047871	0.369860618764188	RfC3
FBgn0025833	249.75219649824	0.438177725993918	0.226056935184671	1.93835117527343	0.052580392841366	0.370743318936377	CG8910
FBgn0026751	993.596542963258	0.211452560033805	0.109160147443739	1.93708569460101	0.0527348690000657	0.371036141282426	XRCC1
FBgn0039714	641.671087932929	-0.304880103110192	0.157397814649953	-1.93700340623048	0.0527449269930974	0.371036141282426	Zip99C
FBgn0038339	229.470143483103	0.448516408643287	0.231580258810213	1.93676443297725	0.0527741454509959	0.371036141282426	CG6118
FBgn0015625	3248.60812235626	0.171266471400913	0.0884454729213423	1.93640743549675	0.052817819533391	0.371036141282426	CycB3
FBgn0038784	10.2749780917827	1.74311683938964	0.900232936732107	1.93629533897887	0.0528315393405711	0.371036141282426	CG4362
FBgn0032304	21.5733768851375	2.32882473400448	1.20299043567655	1.93586305006222	0.0528844762860995	0.371036141282426	CG17134
FBgn0039487	1079.35274087873	0.192988870089744	0.0996968862104983	1.93575624500719	0.0528975621742617	0.371036141282426	gb
FBgn0263113	22.1854750359324	-1.27776709471919	0.660176514626104	-1.93549310890416	0.0529298134825854	0.371036141282426	Cc2d2a
FBgn0027600	5799.00109882072	0.186397033990081	0.0963053439914631	1.93547965527856	0.0529314628692671	0.371036141282426	obst-B
FBgn0026148	455.282754503113	0.277525996060125	0.143470893266258	1.93437142365234	0.0530674773370091	0.371748016566009	CG12253
FBgn0038919	485.850115450303	0.37990344961231	0.196517005743769	1.93318358466978	0.0532135862093511	0.372453449697215	Qsox2
FBgn0030304	68.008490229571	1.48252441586125	0.766958526574738	1.93299163447892	0.0532372283493794	0.372453449697215	Cyp4g15
FBgn0034265	855.573210917429	-0.188881077307966	0.0978212530149612	-1.93087975758272	0.0534979240277205	0.374034740383052	Snx16
FBgn0266918	2151.63790845734	-0.160347714861678	0.0830932258998494	-1.92973269632042	0.0536399665206058	0.374717577668809	CG32486
FBgn0038079	160.580408257785	-0.820965200387857	0.425483191274678	-1.92948914839239	0.053670165956677	0.374717577668809	NijC
FBgn0031178	21.254591010384	2.07181093342885	1.07401391541737	1.92903546563801	0.0537264595267856	0.374717577668809	CG10918
FBgn0016697	5106.7107963174	-0.187315679619549	0.0971065563852462	-1.92897046906308	0.05373452842544	0.374717577668809	Prosalpha5
FBgn0031681	5353.56300305908	-0.17379545307079	0.0901199642181778	-1.92849003634795	0.0537942023808434	0.374781944908261	Pgant5
FBgn0267824	2086.66953708993	0.146072168825525	0.0757503379823524	1.92833685916432	0.0538132399576286	0.374781944908261	PRAS40
FBgn0010051	4304.21813962843	-0.142701477617572	0.0741163371101414	-1.92537142527036	0.0541829077847886	0.377113038182128	Itpr
FBgn0032358	591.725520439796	-0.241674975753253	0.125640495109386	-1.92354364365442	0.0544118109149062	0.377888215296438	Ppt2
FBgn0030246	1756.71995842923	0.149034210285184	0.0774806801341104	1.92350157519555	0.0544170888624397	0.377888215296438	CG1582
FBgn0038033	9.31625520156365	2.81153101352671	1.46168674322553	1.92348396573842	0.0544192982879322	0.377888215296438	CG10097
FBgn0033339	7210.99488349825	-0.125769779259392	0.0653905361606881	-1.92336363400249	0.0544343980877517	0.377888215296438	Sec31
FBgn0030505	3891.92688266353	-0.189337688098544	0.0985117949608938	-1.92197988244662	0.0546082891677122	0.378614242816142	NFAT
FBgn0036512	1416.8845663831	-0.162923424989589	0.0847688480471671	-1.92197285610081	0.0546091733242415	0.378614242816142	CG16979
FBgn0028983	517.891667171224	-0.299930795089357	0.156087089618001	-1.92156055842538	0.0546610754957479	0.378730688791347	Spn55B
FBgn0031064	269.555152963691	0.390828467699977	0.203454769044127	1.92095997324698	0.0547367538864878	0.37901161805355	CG12531
FBgn0000039	18.7119875129524	1.96886557107576	1.02606472537983	1.91885124044871	0.0550031629211379	0.380388283505377	nAChRalpha2
FBgn0053136	5.63696947942237	-2.31988645352458	1.20901213165416	-1.91882810170857	0.0550060921642926	0.380388283505377	CG33136
FBgn0024364	1611.61165815711	0.168061782158839	0.0878272910473588	1.91354851270792	0.0556778691835963	0.384787221494322	CG11417
FBgn0034272	6.5055594131743	2.18941931746947	1.14457821082763	1.91286125907143	0.0557658162970559	0.384872862914211	Ir54a
FBgn0030991	2180.20962085701	0.169169084049329	0.088438562751209	1.91284298146305	0.0557681568419326	0.384872862914211	CG7453
FBgn0037810	7629.39844266324	0.166998352134007	0.0873160492848137	1.9125733871591	0.0558026893314924	0.384872862914211	sle
FBgn0260747	2664.30055061777	-0.133931635999722	0.0700355776179314	-1.91233713713858	0.0558329653745588	0.384872862914211	Chchd2
FBgn0034470	734.076382356286	-1.61696799633638	0.846231682985752	-1.9107864061899	0.0560320353480277	0.385813164969497	Obp56d
FBgn0261289	7.3379707692753	1.95516656343878	1.0232630445003	1.9107174581816	0.0560409000284762	0.385813164969497	CheB98a
FBgn0033224	3828.25431200973	-0.146398685992457	0.0766529117759433	-1.90989073474966	0.0561472832708599	0.386299038218136	Nop17l
FBgn0042129	3.95129968271656	-2.80079251754728	1.46655043033652	-1.9097826161386	0.056161208461278	NA	OS9
FBgn0016715	288.00718230798	-0.566539131840619	0.296714224854007	-1.90937637762185	0.0562135558578497	0.386508502609613	Reg-2
FBgn0039883	1459.74947864283	0.287851897471118	0.150823442296466	1.90853552397579	0.0563220363038269	0.387007724615086	RhoGAP100F
FBgn0034766	1.9857070813741	4.57579484354558	2.39811463301131	1.90808011450219	0.0563808624406492	NA	Obp59a
FBgn0051477	77.9158877183968	-0.686471237271463	0.359774389506174	-1.90806032139673	0.0563834203143733	0.387182901560445	ATPsynepsilonL
FBgn0032467	5649.22797657458	-0.347365330201837	0.182095020916409	-1.90760476839888	0.0564423183784031	0.387324655316936	CG9934
FBgn0039897	598.935165349318	-0.422901667655609	0.221732841795685	-1.90725769006871	0.0564872262100309	0.387324655316936	CG1674
FBgn0261705	167.329378261574	-0.399450418271025	0.209457870967542	-1.90706807257162	0.0565117730319667	0.387324655316936	CG42741
FBgn0015286	2907.72688830748	-0.136171376861652	0.071424711153365	-1.90650231079354	0.0565850661635528	0.387405743083317	Rala
FBgn0035449	770.779710109068	-0.323742610208241	0.169816831373908	-1.90642239399353	0.0565954255746484	0.387405743083317	CG14971
FBgn0000463	7691.06648994945	-0.145354860543795	0.0762674873188756	-1.90585616038541	0.0566688702156477	0.387432851094625	Dl
FBgn0037323	163.762291144534	-1.06730565907443	0.560019054959804	-1.90583811322463	0.0566712123681236	0.387432851094625	CG2663
FBgn0267995	5.27841644534784	-5.71125180727908	2.99819346718501	-1.90489768915458	0.0567933717055075	0.38789564766116	asRNA:CR46262
FBgn0040907	396.394239639751	0.289134870855735	0.151819623918828	1.90446309503654	0.0568498986548278	0.38789564766116	mRpL33
FBgn0040395	3289.44443498306	0.145388156237157	0.0763504528126326	1.90422127022542	0.0568813726804579	0.38789564766116	Unc-76
FBgn0030691	25.6984037276532	-0.985747266601609	0.517736040002739	-1.90395721069832	0.0569157571603387	0.38789564766116	Efhc1.1
FBgn0001224	64181.3171660932	-0.160015190317062	0.0840496878710403	-1.90381659194948	0.0569340748694378	0.38789564766116	Hsp23
FBgn0085412	5185.9001578255	-0.197544693310825	0.103810246840712	-1.90294021373381	0.0570483468966895	0.38789564766116	kmr
FBgn0032229	1158.16403946328	-0.203743298189529	0.107078619580237	-1.90274490825741	0.0570738389972958	0.38789564766116	ClpP
FBgn0004379	2030.83230451032	0.212346351848733	0.111642664124067	1.90201795626049	0.0571688071494092	0.38789564766116	Klp67A
FBgn0015546	1301.89180520294	0.185281850031925	0.0974306115189856	1.90168004842934	0.0572129957572777	0.38789564766116	spel1
FBgn0036285	1353.2094902414	0.192323841441148	0.101152622248761	1.90132333859	0.0572596739454254	0.38789564766116	toe
FBgn0023441	5891.71924332112	-0.177934130167935	0.0935847434102456	-1.9013155743552	0.0572606903065431	0.38789564766116	fus
FBgn0036165	6793.5516876101	-0.18872004020448	0.0992621666720316	-1.90122829806871	0.0572721160608142	0.38789564766116	chrb
FBgn0283521	25528.7249043155	0.129821664318241	0.0682835923053995	1.90121316022174	0.0572740980213948	0.38789564766116	lola
FBgn0029881	715.691607955665	0.467900522019012	0.246121699383199	1.9010941464796	0.0572896821813153	0.38789564766116	pigs
FBgn0035101	1971.45272494607	0.215872330440477	0.11355907479903	1.90096943659075	0.0573060160022728	0.38789564766116	p130CAS
FBgn0001291	1875.4047575239	-0.19442629722201	0.102280809289746	-1.90090691080895	0.0573142067456331	0.38789564766116	Jra
FBgn0260446	66.8275165965586	0.719310324192401	0.378573403148245	1.90005509687306	0.0574258895580161	0.38830677226527	GABA-B-R1
FBgn0025837	2.51835637951944	3.8828429907429	2.04357893227694	1.90002105101791	0.0574303571278654	NA	CG17636
FBgn0284222	422.878742261133	-0.331560720948317	0.174540375538391	-1.89962190653926	0.0574827552782286	0.38830677226527	CG46306
FBgn0030425	22.3382565234587	-1.24070666735647	0.653349388308256	-1.89899415161172	0.0575652449457273	0.38830677226527	Nep6
FBgn0034075	777.449763738894	-2.02843658388049	1.06817622203886	-1.89897185691772	0.0575681763721404	0.38830677226527	Asph
FBgn0034128	49.6617761533916	1.61981995572567	0.853032222081406	1.89889656427431	0.0575780771716533	0.38830677226527	CG4409
FBgn0030737	762.187399750128	-0.510810004780165	0.269017429457002	-1.89879892098891	0.057590919134634	0.38830677226527	NA
FBgn0284442	3350.44759658586	0.208952663676473	0.110099502676353	1.89785292936978	0.0577154584927101	0.38890341425319	Mcm3
FBgn0033750	485.189640467666	0.233681061589443	0.123229434870257	1.89630879858758	0.0579192235059075	0.390032823459257	CG13151
FBgn0030170	273.762361354458	0.391895654627114	0.206716216040068	1.89581476545194	0.0579845427126764	0.390229099678323	CG2990
FBgn0028688	5741.17345221459	-0.146165314473688	0.0771260244962328	-1.89514908136912	0.0580726537707288	0.390578421994153	Rpn7
FBgn0027525	2481.29006500222	0.156474453335869	0.0826017398949155	1.89432393960385	0.0581820253104141	0.391070211245326	LTV1
FBgn0011666	8698.38113650163	0.174750678188743	0.0923612081175395	1.89203543078771	0.0584862602600334	0.392870346005754	msi
FBgn0051139	3.04341160155411	3.23337341766992	1.70955566856855	1.89135310251541	0.0585772244559713	NA	CG31139
FBgn0027602	2133.33739056725	0.152030821838561	0.0804841461887294	1.8889536515932	0.0588980394382836	0.395390198792908	CG8611
FBgn0031619	199.352027007815	-0.772674064152283	0.409594509552802	-1.88643657600756	0.0592361476264021	0.397412662060713	CG3355
FBgn0000228	1699.0767107462	0.157168769937289	0.0833463324761409	1.88573108459548	0.0593312018203278	0.39780298647464	Bsg25D
FBgn0027949	1931.17703252498	0.203813628161936	0.108179403067669	1.88403358109163	0.0595604332660278	0.399091896940315	msb1l
FBgn0036516	2846.77213883261	-0.152146350028079	0.0807811452087797	-1.88343888459189	0.0596409148814419	0.399153476935259	CG7656
FBgn0050026	8.84451269197927	3.82648214098808	2.03174356801688	1.88334896254796	0.0596530920823933	0.399153476935259	CG30026
FBgn0035542	2953.02512558328	0.128753614616513	0.0683715621587991	1.88314571952402	0.0596806227564491	0.399153476935259	DOR
FBgn0050345	96.4366184767421	-0.617942140079017	0.328251148448045	-1.88252849380913	0.0597642948646024	0.399465435563402	CG30345
FBgn0037832	3.36772717791612	4.32095082469972	2.29659401517571	1.88146045672296	0.0599093095345708	NA	Desi
FBgn0011606	4160.23803108114	0.122100634275983	0.0649174797990708	1.88085912536811	0.0599910847107345	0.40073301663121	Klp3A
FBgn0267486	229.623490714814	-2.55837752877549	1.36083423040744	-1.88000674263573	0.0601071589937373	0.401259920312152	Ptp36E
FBgn0052686	178.287752231075	-0.468593117601931	0.249306591922562	-1.87958575017335	0.0601645568314145	0.401394705687879	CG32686
FBgn0010225	5464.21039462633	-0.852648993299834	0.453806781782748	-1.87888111753258	0.0602607276663306	0.401787843055856	Gel
FBgn0030569	97.4409957237198	0.632080130176052	0.336717140768467	1.87718429995425	0.0604928385689193	0.402996531949858	CG9411
FBgn0023094	1914.94133809132	-0.170227828157552	0.0906951566813982	-1.87692302859725	0.0605286441212515	0.402996531949858	cyc
FBgn0030797	12.6979868004778	-3.37493826100365	1.79830062150299	-1.87673752688965	0.0605540765935039	0.402996531949858	CG13004
FBgn0002466	6101.72394199092	0.180351619743205	0.0961690591222649	1.87536013546639	0.0607431955004241	0.404005914339442	sti
FBgn0015903	694.895444908158	0.435755556793811	0.232410876046143	1.87493616566936	0.0608015059078346	0.404052772579699	apt
FBgn0015283	6689.23172595663	-0.143863862469376	0.0767438953559835	-1.87459682365679	0.0608482104975221	0.404052772579699	Rpn10
FBgn0039403	415.892786084807	0.283982856979848	0.151501729423797	1.87445290598274	0.060868027263445	0.404052772579699	Sld5
FBgn0037378	1334.63921136697	-0.198131930648885	0.105714318792355	-1.87422037915278	0.0609000563788089	0.404052772579699	PSMG1
FBgn0039265	4032.10549815905	-0.176563265580633	0.0942356267816891	-1.87363602928719	0.0609806085540546	0.404148270654022	CG11790
FBgn0005636	1000.0302645129	-0.244389964917582	0.130517254380327	-1.87247246410372	0.0611412679688291	0.404148270654022	nvy
FBgn0050104	90.4554744003443	0.657535303591833	0.351245582925133	1.87201017053639	0.0612051964521808	0.404148270654022	NT5E-2
FBgn0033696	193.566949937398	-0.978040636556347	0.5225016098501	-1.87184234099668	0.0612284185313978	0.404148270654022	Cyp6g2
FBgn0032804	44.1417927627911	-1.18378341098789	0.632449902388198	-1.87174257837308	0.0612422258494114	0.404148270654022	CG13081
FBgn0029882	2492.29365405825	0.170966797875842	0.0913477853086642	1.87160309686924	0.0612615346512815	0.404148270654022	CG3226
FBgn0030688	24.6124191660293	-2.0069885991536	1.07234971745567	-1.87158029370821	0.0612646918339787	0.404148270654022	CG8952
FBgn0085387	219.325046552104	-2.15774735779232	1.1532563526999	-1.87100409439826	0.0613445135077927	0.404148270654022	shakB
FBgn0262112	327.553138958001	-0.548156487593943	0.292989224012206	-1.87091006313293	0.061357547956978	0.404148270654022	sro
FBgn0014032	1162.16575703638	0.22584001010228	0.120725979947696	1.87068276604692	0.0613890649528259	0.404148270654022	Sptr
FBgn0035056	870.577871780078	-0.238812710296088	0.127663649150341	-1.87063985625897	0.0613950163245475	0.404148270654022	spz6
FBgn0035375	1611.61903587365	-0.22771186077389	0.121739966043823	-1.8704774460995	0.0614175461228141	0.404148270654022	Pgant6
FBgn0083945	2.08168527225127	4.62977805593412	2.47539443051827	1.87031933127715	0.0614394866410807	NA	CG34109
FBgn0035591	622.549969403286	0.216419162794125	0.115720054773269	1.87019582057887	0.0614566298947955	0.404148270654022	CG4611
FBgn0039742	39.4738136157026	0.766769745418549	0.410016523011909	1.87009474590437	0.0614706619806399	0.404148270654022	CG15528
FBgn0036260	6.98366169550257	2.0123532255896	1.07609394408328	1.87005348060378	0.061476391559441	0.404148270654022	Rh7
FBgn0054003	50.1297521545687	-0.893834123284238	0.478181332920479	-1.86923675549017	0.0615898827097462	0.404647779946859	NimB3
FBgn0038702	2.07586634476123	-4.35742596616323	2.331361207226	-1.86904798478138	0.0616161387258756	NA	CG3739
FBgn0038577	1037.71330275864	-0.210780343872519	0.112798188647897	-1.8686500767355	0.06167151389331	0.404937487450413	CG12321
FBgn0003396	3714.03154678665	-0.186301460233482	0.0997206979797627	-1.8682326137678	0.06172965471194	0.405030577143388	shn
FBgn0016054	502.477237250237	0.247924143120865	0.132730250978209	1.86787971313011	0.0617788391996364	0.405030577143388	phr6-4
FBgn0010389	450.676653986247	0.318797366516528	0.170686162044056	1.8677399661388	0.0617983249886927	0.405030577143388	htl
FBgn0263019	71.8783780579737	-0.9175616230041	0.491372659463396	-1.86734366540891	0.0618536113246591	0.405118316202047	lncRNA:CR43314
FBgn0265082	5181.60482702754	-0.142685443724245	0.0764465177614605	-1.86647407759595	0.0619750675216981	0.405118316202047	Cdep
FBgn0034740	61.6953356526027	0.778550848800817	0.417201631133972	1.86612609036231	0.0620237265054434	0.405118316202047	nsr
FBgn0263600	1171.38000438142	0.188131231129332	0.100816054524661	1.86608404798576	0.0620296074221839	0.405118316202047	DNApol-delta
FBgn0013717	2739.43733098544	-0.132547879801701	0.0710332206192821	-1.86599845320431	0.0620415819054402	0.405118316202047	not
FBgn0033683	625.266693558649	-0.35100364295313	0.188118908378596	-1.86586051332342	0.0620608833545322	0.405118316202047	CG18343
FBgn0037164	926.490263427234	-0.298077875766683	0.159778814105415	-1.86556570366096	0.0621021517057079	0.405118316202047	CG11438
FBgn0265194	1720.52948033456	-0.199411143230386	0.106894526683271	-1.86549442162966	0.0621121333887826	0.405118316202047	Trpm
FBgn0032154	331.253541810404	0.301714083859035	0.161878420898356	1.86383140003869	0.0623453847112662	0.406393963906429	mtDNA-helicase
FBgn0262739	14032.3147069765	-0.192312340702369	0.103218505000481	-1.86315758692177	0.0624400981244051	0.406765566766958	AGO1
FBgn0011603	63.3877130744698	0.693753821070837	0.372462182093028	1.86261546654839	0.0625163867337769	0.406770717478776	ine
FBgn0035607	19.839577050692	1.19861558743693	0.643615723581878	1.86231557670211	0.0625586211304103	0.406770717478776	CG4835
FBgn0052745	43.0508309690038	-0.940835349541269	0.505295612854628	-1.86195036253352	0.0626100872133791	0.406770717478776	NA
FBgn0034139	150.100661223299	0.478461548255684	0.25700678235533	1.86166895624637	0.0626497669457778	0.406770717478776	CG4927
FBgn0038642	74.2309621147883	-0.843575429020612	0.453162644835497	-1.86152905283453	0.0626695017836061	0.406770717478776	Muc91C
FBgn0063494	64.2931382507413	0.626042220696439	0.336347896427525	1.86129370020108	0.0627027123288726	0.406770717478776	GstE6
FBgn0015737	10527.6108651546	-0.1906880309799	0.102456570166167	-1.86115961788138	0.0627216391542611	0.406770717478776	Hmu
FBgn0003165	10048.181842104	-0.186570140056145	0.100257534357109	-1.86090892073605	0.0627570397977038	0.406770717478776	pum
FBgn0002638	5251.34741167471	0.152724138544309	0.0820768912811286	1.86074467685673	0.0627802414351282	0.406770717478776	Rcc1
FBgn0263994	50.4614318836628	1.74014193404026	0.935319933365924	1.86047775949565	0.062817962198805	0.406770814046044	CG43737
FBgn0052813	257.851892852166	-0.317078325954405	0.170480194436778	-1.85991297699976	0.0628978390405316	0.40680831511419	CG32813
FBgn0052190	5572.42692290808	-0.176374333125589	0.0948298273742773	-1.85990355576067	0.0628991721922941	0.40680831511419	NUCB1
FBgn0045064	465.156427374556	-0.51593992850198	0.277460261934308	-1.85950926776006	0.0629549868379893	0.406842226056702	bwa
FBgn0031542	147.199834981857	0.505306306058141	0.271767398007944	1.85933378971149	0.0629798403332121	0.406842226056702	CG15414
FBgn0032350	11569.2014199439	-0.208460807593622	0.112180563471966	-1.85826137025703	0.0631319067062974	0.407580496437783	CG6287
FBgn0033484	1517.64520649776	0.244393222161805	0.131553867222933	1.85774259108364	0.0632055771219364	0.407737525061102	CG2269
FBgn0037301	1548.69198276595	0.18124480184306	0.0975715486348243	1.85755790882642	0.0632318204882484	0.407737525061102	Mms19
FBgn0029662	1666.06420943807	-0.185310178795036	0.099777556429219	-1.85723308353911	0.0632780000402978	0.407791555815252	CG12206
FBgn0051354	2.98054414837027	-4.88908637095058	2.63284703164273	-1.8569580048485	0.0633171290422266	NA	Hsp70Bbb
FBgn0036036	322.84869457137	0.283228740714929	0.15268816574343	1.85494887135427	0.063603528140621	0.409644693481205	CG14174
FBgn0004687	7774.4178457192	-0.138639082715139	0.0747709481748797	-1.85418382539272	0.0637128653148309	0.410104051919091	Mlc-c
FBgn0014127	3435.03964679092	0.151225026460584	0.0815983164565422	1.85328610966041	0.0638413610257844	0.410332231214705	barr
FBgn0001122	2188.87254001501	0.223598897941986	0.120650979796367	1.8532704692442	0.0638436016327254	0.410332231214705	Galphao
FBgn0030360	1406.15614199938	-0.179664790531187	0.0969616234630822	-1.85294742511808	0.0638898946530199	0.410332231214705	CG1806
FBgn0069242	3421.90351552351	-0.162170632234916	0.0875238443322664	-1.852873733691	0.0639004586986193	0.410332231214705	eca
FBgn0259150	152.401080266375	0.529671068187824	0.285979072343061	1.85213226914881	0.0640068317596798	0.410770791804537	OtopLc
FBgn0029929	952.474535087458	0.20266773721558	0.109493317164724	1.85095988014212	0.0641753250931761	0.411449471857361	CG4593
FBgn0026371	1739.08651529309	0.173404374256096	0.0936882486912069	1.85086578816977	0.0641888636573914	0.411449471857361	SAK
FBgn0039852	1703.07660099716	-0.274129402868611	0.148184943058261	-1.84991401427899	0.0643259436773311	0.41202987500388	nyo
FBgn0264712	1306.39850302079	-0.801268748278797	0.433186859601738	-1.84970695790603	0.0643557971247255	0.41202987500388	CG1172
FBgn0031045	74.6804722181946	-0.673722823533055	0.364387716691487	-1.84891749274707	0.0644697273906747	0.412514483446381	CG14212
FBgn0027109	2.93076738668613	5.11266016266644	2.7658346510694	1.84850535468187	0.0645292704718147	NA	NPF
FBgn0003888	33297.2585329873	-0.152653176369534	0.0825999062995883	-1.84810350529774	0.0645873708040806	0.413022262142514	betaTub60D
FBgn0032006	2886.99176858575	-0.225840971705255	0.122272778518397	-1.84702576028626	0.0647434069075502	0.413774806705362	Pvr
FBgn0005640	3300.18422600562	-0.188473844589378	0.102079882427262	-1.84633681101343	0.0648433159756784	0.414167964917477	Eip63E
FBgn0030237	174.974442749862	0.810215393382553	0.439097336851506	1.84518402956416	0.0650107728696535	0.41484153362292	CG15209
FBgn0029939	333.024406494105	1.33837663858185	0.725375338649338	1.84508152851451	0.0650256797697773	0.41484153362292	CG9650
FBgn0266632	237.376456088271	0.387384229383537	0.210017082235455	1.84453676462961	0.0651049530198076	0.415054142974354	asRNA:CR45139
FBgn0034496	1305.73765530972	0.151381381384357	0.0820796081414115	1.84432388034246	0.065135953286576	0.415054142974354	CG9143
FBgn0036822	49.2867939932656	0.813932591205638	0.441489498379627	1.84360578041599	0.0652406130022012	0.415475639355222	NijB
FBgn0040743	75.9786185624467	-1.5640297068013	0.848841298611075	-1.84254666845317	0.0653952267164092	0.416214575703022	CG15919
FBgn0040465	267.530821504743	0.407539632101861	0.221359841610025	1.84107302000981	0.0656108588028257	0.417104921037546	Dlip3
FBgn0031868	2815.68366771689	0.167985947053433	0.0912440368495496	1.84106219818421	0.0656124444754094	0.417104921037546	Rat1
FBgn0267723	63.2144507639692	-0.664348406332604	0.361011697124607	-1.84024066705877	0.065732911937414	0.417279217236157	lncRNA:CR46056
FBgn0010770	1048.37811905199	0.182760177430083	0.0993202057275997	1.84011074172892	0.0657519805800127	0.417279217236157	ppan
FBgn0085407	233.364878544937	-0.737152785015356	0.400640875706632	-1.83993403996834	0.0657779217373553	0.417279217236157	Pvf3
FBgn0261260	9341.2236668142	-0.243390433389464	0.132293872971701	-1.83977101828085	0.0658018620373108	0.417279217236157	mgl
FBgn0052251	1517.70352953819	0.207307722202343	0.112694355828916	1.83955727576155	0.0658332617478623	0.417279217236157	Claspin
FBgn0000097	13879.3353540637	0.111683392990457	0.0607640441431796	1.8379848570858	0.0660646367189658	0.418499883102879	aop
FBgn0040259	1326.82806030507	-0.195185819222055	0.106221776928485	-1.83753110582463	0.0661315288029179	0.41867777742129	Ugt302C1
FBgn0261238	6062.53241491412	-0.138967812668636	0.0756550253023586	-1.83686162436989	0.0662303257707501	0.419057333967655	Alh
FBgn0285896	177.301428542661	-0.844362280439573	0.459751980054121	-1.83656040011003	0.0662748177985172	0.419093044789216	btl
FBgn0038207	62.7796418805486	-1.29027671259701	0.702830209338284	-1.83582989953122	0.0663828179262148	0.419530076032809	CG14356
FBgn0283440	4.06000053558012	2.95536767996991	1.61007365328548	1.83554812783829	0.066424514906928	NA	solo
FBgn0030747	20.3341548091715	1.68690906075934	0.919057399293283	1.8354773728567	0.0664349887191186	0.419613968560803	CG4301
FBgn0051121	2518.17528854043	-0.168383847491534	0.0918102484519744	-1.83404195425541	0.0666477666689472	0.420711589715975	CG31121
FBgn0005777	2966.42636650201	0.118577980305757	0.064666730128542	1.83367830830556	0.0667017603973366	0.4208061936646	PpD3
FBgn0030408	8.3182968988606	3.67279690395296	2.00348943214832	1.83320003840233	0.0667728281932102	0.421008340472444	CG11085
FBgn0031849	2.54260570751106	-3.61440973975419	1.97212658167423	-1.8327473364746	0.0668401541810178	NA	CG11327
FBgn0035777	26.9520524834953	0.990025828041536	0.540216394760133	1.83264676460093	0.0668551188502996	0.421280970886117	CG8563
FBgn0037726	6.54671264262517	-1.9535362390212	1.06628983431783	-1.83208746454099	0.0669383906677327	0.421300643021897	CG9492
FBgn0037046	48.6498039558212	-0.738154561370812	0.402979291077514	-1.83174316327046	0.0669896946748647	0.421300643021897	CG10581
FBgn0031981	2419.04424009774	-0.173965822357721	0.0949763983560916	-1.83167424085168	0.0669999686269634	0.421300643021897	Megf8
FBgn0038318	2002.31828524454	0.167205431105719	0.0912904137866282	1.83157709742149	0.0670144515596565	0.421300643021897	CG6236
FBgn0033890	992.387550586996	0.184518082078357	0.100780610060105	1.83088871925175	0.067117154429837	0.421700560273198	Ctf4
FBgn0033093	55.0015606366811	-0.648907784838197	0.354631210110869	-1.82981014173944	0.0672783337566295	0.422467208711594	CG3270
FBgn0052473	5120.37738711814	-0.172467564731636	0.0942989970167586	-1.82894378718562	0.0674080297140259	0.42303538368523	CG32473
FBgn0260857	656.344762301287	-0.259537532953641	0.142001816626978	-1.827705723198	0.0675937287412562	0.423791055314252	Bet1
FBgn0031882	483.469063603836	-0.230709272143035	0.126235001617418	-1.82761729462522	0.0676070083607553	0.423791055314252	Rab30
FBgn0267791	12112.6191231862	-0.115841216755073	0.0634000112118525	-1.82714820614128	0.0676774888713672	0.423986498225499	HnRNP-K
FBgn0035816	7.31396188416	-2.27976818270162	1.248521817731	-1.82597384388906	0.0678542018289692	0.423989175488107	CG13685
FBgn0032083	12.621145922908	-2.45539068428585	1.34513805245855	-1.82538192254546	0.0679434153469778	0.423989175488107	CG9541
FBgn0036373	3491.40807321736	-0.156122353259847	0.0855287960918925	-1.82537765517134	0.0679440588694298	0.423989175488107	Tgi
FBgn0025809	2316.85247710254	0.124725260385414	0.068331248047153	1.82530341461559	0.0679552551898235	0.423989175488107	Paf-AHalpha
FBgn0034345	5998.91542935423	-0.132978672226892	0.0728637249260692	-1.82503258462038	0.0679961122991539	0.423989175488107	CG5174
FBgn0000547	34690.3852908723	-0.156355514742439	0.0856752744205975	-1.82497827757	0.0680043074309578	0.423989175488107	ed
FBgn0038889	1011.54986276274	0.181325250792791	0.099360239754093	1.82492766967505	0.0680119450778738	0.423989175488107	Fancm
FBgn0033866	357.258438605378	0.391640965791469	0.214606993404264	1.82492173055013	0.0680128414455208	0.423989175488107	CG6280
FBgn0037536	3126.13835414001	-0.126238212435638	0.0691793094259825	-1.82479723320605	0.0680316335530139	0.423989175488107	CG2698
FBgn0027780	515.568467172758	-0.30145118750815	0.165324261216837	-1.82339352548366	0.0682438102173381	0.425065949552335	Aasdh
FBgn0259818	356.139320642347	0.302928253554225	0.166203573596664	1.82263381586102	0.0683588704284576	0.425149051905862	CG42399
FBgn0033408	10.898621129654	-1.62148226533413	0.889763622669178	-1.82237419469891	0.068398227344986	0.425149051905862	CG8800
FBgn0015039	82.2331162288666	-1.18162684298658	0.648539599306231	-1.82198102359611	0.0684578650456676	0.425149051905862	Cyp9b2
FBgn0036857	704.855443225491	0.35128758575555	0.192855686591022	1.82150493960028	0.068530136499679	0.425149051905862	Aldh7A1
FBgn0036570	1174.01307122378	0.189024745740573	0.103780686825994	1.82138653656731	0.0685481202879195	0.425149051905862	IntS9
FBgn0032076	159.777970924388	0.574439631419164	0.315402753469953	1.8212892091124	0.0685629058909886	0.425149051905862	Argl
FBgn0050296	195.404254899323	-0.472570643870472	0.259511830217129	-1.82099846267155	0.0686070905554098	0.425149051905862	RIC-3
FBgn0001297	2565.49426892555	-0.235770749234489	0.129477370202726	-1.82094175117503	0.068615711714434	0.425149051905862	kay
FBgn0266757	5.71708842029655	2.15326860422522	1.1826163494126	1.82076681528608	0.068642310699187	0.425149051905862	mfr
FBgn0015270	612.309698707545	0.253486776131553	0.139224284195281	1.82070805820056	0.0686512466091965	0.425149051905862	Orc2
FBgn0037205	28.2322379767231	1.00226592873874	0.550585859959647	1.82036263846696	0.0687037981531884	0.425230392700285	BoYb
FBgn0261808	1039.80065817785	-0.857703672690515	0.471498373337899	-1.81910208219497	0.0688958574682624	0.426174604568587	cu
FBgn0053914	3.65240603967174	2.79241376938718	1.53634177993762	1.8175732807973	0.0691293785169089	NA	CG33914
FBgn0001325	33.1412559255132	1.11740320663493	0.614917934899722	1.81715826326834	0.0691928836187731	0.427689467160728	Kr
FBgn0051030	408.174982609238	0.349986243156336	0.19261966254647	1.81698087583297	0.0692200416817418	0.427689467160728	CG31030
FBgn0035078	18.7454401392333	-1.54190550080681	0.848862872471432	-1.81643649499903	0.0693034411985981	0.427852791158641	Tpc2
FBgn0029770	87.5443414880327	-2.3832735080241	1.31216525162695	-1.81629067304525	0.0693257952303767	0.427852791158641	CG4151
FBgn0259164	36.2435325046206	-1.26674042930453	0.697601614561632	-1.81585077050108	0.0693932667410377	0.42802433482122	CG42269
FBgn0085370	2763.72673579829	-0.249408951752634	0.137415127438038	-1.81500360551713	0.0695233554039583	0.428401490351463	Pde11
FBgn0031814	1335.31403743729	-0.262717441822248	0.14475493358178	-1.8149118328587	0.0695374598109581	0.428401490351463	retm
FBgn0039525	7.19834757320017	-2.04965543475677	1.1294876817152	-1.81467710355568	0.0695735457078015	0.428401490351463	CG5646
FBgn0023529	14071.6886244665	-0.145047172538938	0.0799463724763078	-1.81430586587181	0.0696306489845581	0.428508523243247	CG2918
FBgn0035719	351.24338344658	0.358316729050106	0.197533853589159	1.81395098885354	0.069685271653896	0.428554416316597	tow
FBgn0011509	1880.08938898245	-0.172150175978192	0.0949221925173038	-1.81359249520927	0.0697404867074124	0.428554416316597	SrpRbeta
FBgn0037025	2704.17658158269	0.178707988073206	0.0985441072347777	1.81348223742532	0.0697574757889212	0.428554416316597	Spc105R
FBgn0031484	989.156486490821	0.166285456314724	0.0917146657728939	1.81307378611055	0.0698204416578157	0.428554416316597	CG3165
FBgn0030421	555.325395126271	0.328913146585045	0.181447586731863	1.81271711853133	0.0698754628209948	0.428554416316597	Agpat1
FBgn0029820	2399.75976870927	-0.229740761480385	0.126738792094228	-1.81271067590401	0.0698764570171389	0.428554416316597	CG16721
FBgn0285955	5060.55619691644	-0.19039472861207	0.105134398254423	-1.81096512438603	0.0701462504195422	0.429938294024878	cv-c
FBgn0012036	508.013213717501	0.516399527219685	0.285187721531453	1.81073548484707	0.0701818071725815	0.429938294024878	Aldh
FBgn0034692	35.3715540004284	0.858170450910368	0.474388978512417	1.80900166273131	0.0704507450385006	0.431340883924713	CG13502
FBgn0267576	90.1445520770068	-0.653290685925375	0.361197120415467	-1.80868187756848	0.0705004400117675	0.431400310179778	lncRNA:CR45916
FBgn0003900	96.7966046827987	-0.709638273897729	0.39250368885327	-1.80797861026731	0.0706098296977387	0.43149156194533	twi
FBgn0053306	24.2679819721795	-1.03119483959449	0.570364850396412	-1.80795650166345	0.070613270835473	0.43149156194533	CG33306
FBgn0259108	7842.49669989948	0.192944505732153	0.106728032158113	1.80781470276069	0.0706353446788518	0.43149156194533	futsch
FBgn0011766	11062.1491622241	0.164626617633628	0.0910896970201887	1.80730228575841	0.0707151598473796	0.431682816907814	E2f1
FBgn0035833	317.165675595828	0.318371362557098	0.176180407247375	1.807075869169	0.0707504505338506	0.431682816907814	CG7565
FBgn0266849	25.6085077124069	-0.955035056082796	0.528565481726383	-1.80684340748755	0.0707866984714427	0.431682816907814	lncRNA:CR45310
FBgn0034736	56.1233805418986	0.660260211173894	0.365581764300008	1.80605346231675	0.0709099890838682	0.432008522764374	gas
FBgn0051973	162.487697106141	-0.501198658323556	0.277520464990281	-1.8059881037642	0.0709201977953009	0.432008522764374	Cda5
FBgn0037225	5.6711096337315	2.73792505382159	1.51643843099528	1.80549701053449	0.0709969428972128	0.432111226869964	TwdlG
FBgn0028544	89.4041573031299	-1.09439180453092	0.606187773438889	-1.80536766408611	0.0710171677086064	0.432111226869964	Vajk3
FBgn0029761	248.825906444957	-0.881670325548906	0.488522733444255	-1.80476826397172	0.0711109525136267	0.432437968273396	SK
FBgn0033827	5.61701394697693	-4.80396378203414	2.66306205785315	-1.80392483452184	0.071243091162035	0.432806889646008	CG17047
FBgn0032401	161.412904365671	-0.404874118523013	0.224488633865512	-1.80353950020279	0.0713035277760857	0.432806889646008	Plzf
FBgn0051100	133.90859762809	-0.918437324790418	0.509270146236244	-1.80343837465856	0.0713193954702976	0.432806889646008	CG31100
FBgn0265182	716.288810162518	0.227752748521299	0.126293735485492	1.80335744798254	0.0713320958278274	0.432806889646008	CG44247
FBgn0014857	7169.90492420362	0.151693791446976	0.0841381277862889	1.80291379708708	0.0714017538318132	0.432986014804722	His3.3B
FBgn0011824	2355.67929991016	0.148605461436891	0.0824769826218891	1.80178101468823	0.0715798658854237	0.433822243355029	CG4038
FBgn0035976	473.240004634762	-0.40494855529584	0.224814311480246	-1.80125790315365	0.0716622396663047	0.433852183033033	PGRP-LC
FBgn0036257	1372.68852244394	0.180798337274598	0.100374436880884	1.8012388701035	0.0716652382429425	0.433852183033033	RhoGAP68F
FBgn0263746	20.6114623821757	1.73215442684462	0.961801137682405	1.80094861503126	0.0717109794426134	0.433885612017338	NA
FBgn0050377	122.345701824407	0.430159462325388	0.239069021852537	1.79931075549688	0.0719695376810388	0.434652549291217	CG30377
FBgn0262126	7016.85736296009	-0.17424162428135	0.0968388240630206	-1.79929512741664	0.0719720084574087	0.434652549291217	Sec24CD
FBgn0052590	344.49420464987	0.286832859113795	0.159424243994863	1.79917967259131	0.0719902638472202	0.434652549291217	CG32590
FBgn0030485	1202.08799769194	-0.178849923849052	0.0994093884811812	-1.79912507844175	0.0719988974400635	0.434652549291217	CG1998
FBgn0046113	27.015228557646	-1.40814604798127	0.782975167597473	-1.79845556571367	0.0721048440782462	0.435048690109687	GluRIIC
FBgn0085813	98.7163933799956	-0.794611234952265	0.441991618604232	-1.79779706561308	0.072209172543106	0.435296652020009	18SrRNA-Psi:CR41602
FBgn0052264	5013.43666276003	-0.180503021317003	0.100408487772216	-1.79768688207403	0.0722266413715068	0.435296652020009	CG32264
FBgn0032362	57.8135991163239	0.623511222563904	0.347013071545292	1.79679462732436	0.0723682296277606	0.43590645517827	spz4
FBgn0039115	497.598159217159	0.25750306468623	0.143338536726917	1.79646779272496	0.0724201505084947	0.435975772146005	CG10214
FBgn0264503	35.236158361071	1.65456455569086	0.921540392513945	1.79543356876331	0.0725846481037612	0.436722355685095	CG43902
FBgn0038829	3678.83197908531	-0.152324171597914	0.0848565467011479	-1.79507860642004	0.072641176785886	0.436818849033522	CG17271
FBgn0037737	1238.21302924691	0.183071021189731	0.10200547457292	1.79471760664042	0.0726987039008294	0.436833475672397	Pnn
FBgn0026393	218.845926406917	-0.345304893235034	0.192418093702784	-1.79455521354662	0.0727245942072326	0.436833475672397	Or43b
FBgn0031224	713.202503674784	0.279281371675547	0.155726186991512	1.79341302237606	0.0729069068509978	0.437283348682103	CG11454
FBgn0051044	316.404559886743	0.393446038807006	0.219390322529719	1.79336095717581	0.0729152262247697	0.437283348682103	lncRNA:CR31044
FBgn0037279	2164.58257469773	-0.145807012614936	0.0813054375254433	-1.7933242480776	0.072921092350677	0.437283348682103	CG1129
FBgn0266177	34.3794867494933	1.82501627800095	1.01792637745595	1.79287649718059	0.0729926741782565	0.437469427241684	pre-mod(mdg4)-I
FBgn0016701	2030.67663575447	-0.144137330410509	0.0804337640092716	-1.79200031461781	0.0731329156132392	0.438026582650061	Rab4
FBgn0032516	851.749826064672	-0.213187901072789	0.118980501677769	-1.79178855414612	0.0731668429676872	0.438026582650061	Ing5
FBgn0000996	1552.22009021373	0.230202728853452	0.128505005624766	1.79139114258042	0.073230549302334	0.438164817456228	dup
FBgn0015277	876.323617206542	0.194635815056153	0.108678753035057	1.79092793780372	0.0733048597574341	0.438310132266253	Pi3K59F
FBgn0053116	1645.74315378386	0.143737017439889	0.0802671247091532	1.7907333539194	0.0733360946181486	0.438310132266253	CG33116
FBgn0004898	1210.88235172461	-0.211676314021765	0.118247540392456	-1.790111771621	0.0734359447646826	0.438663882680729	fd96Cb
FBgn0262565	3.07341551302525	-2.99457796790807	1.67300745960578	-1.78993700877682	0.0734640384511471	NA	NA
FBgn0033983	267.300716160231	0.365837289227625	0.204461550402506	1.78927181422342	0.0735710510177552	0.439201030861332	ADPS
FBgn0011300	5482.52378268255	-0.117100349150621	0.0654540476092829	-1.78904671945778	0.0736072917869195	0.439201030861332	babo
FBgn0051676	2411.97632752502	-0.23072520261886	0.129072283695973	-1.78756581980317	0.0738460841135624	0.440382286023832	CG31676
FBgn0027786	3971.47291035927	-0.118502179041176	0.0663104774789355	-1.78708076832685	0.073924435323559	0.440605971420196	Mtch
FBgn0029002	11074.1481889157	-0.143131595681726	0.0801095186708228	-1.78669898479688	0.0739861532677139	0.440730326588679	miple2
FBgn0039170	116.05706585889	-0.476906933214992	0.266963557813357	-1.78641211227943	0.0740325559013893	0.440763362618205	CG13609
FBgn0250823	8385.19895303337	-0.131276534370192	0.0735025414746689	-1.78601354097985	0.0740970656873725	0.440904106252275	gish
FBgn0032429	2354.90904595598	0.136104727486776	0.0762173549687332	1.78574456621607	0.0741406259016506	0.440920105968581	CG5446
FBgn0050046	336.571295238195	0.366008241165311	0.205000793321602	1.78539914521757	0.0741965972090106	0.441009857129921	CG30046
FBgn0030981	10.6185671190722	2.82296749595668	1.58163916672436	1.78483661466424	0.0742878224116083	0.44109015452615	CG14191
FBgn0033209	1234.632350865	-0.205450628292179	0.115117971006182	-1.78469639880246	0.074310575389027	0.44109015452615	CG12107
FBgn0034126	71.8696880399175	0.639233007147001	0.35825210534398	1.78431053889616	0.0743732186877731	0.44109015452615	jtb
FBgn0032821	4974.01559333314	0.157262451654218	0.0881428534943035	1.78417699699705	0.0743949088979937	0.44109015452615	CdGAPr
FBgn0029681	65.9347384509221	2.60293289415423	1.45899718419836	1.78405614647187	0.0744145421985162	0.44109015452615	CG15239
FBgn0001311	11535.7781105183	0.102830914055904	0.0576894826936426	1.78248979284461	0.074669394277579	0.442357729525822	kkv
FBgn0030964	395.966788081998	-0.322273479356652	0.180859590797196	-1.78189875326008	0.0747657438984218	0.442479005516419	Pvf1
FBgn0024238	5066.85996719431	-0.190405920302557	0.106860674837589	-1.78181469087616	0.074779455758369	0.442479005516419	Fim
FBgn0284245	391456.24689516	0.0992848101281655	0.0557275895329273	1.78160962927531	0.0748129130572811	0.442479005516419	eEF1alpha1
FBgn0053774	508.105760617404	-0.251231808268556	0.141061608916803	-1.78100767599163	0.0749111967639794	0.442817529145102	CG33774
FBgn0039186	6065.28822819611	0.130420771552006	0.0733250318908781	1.77866641430307	0.0752944685781459	0.444737989098826	CG5746
FBgn0266459	2.43080337218162	4.86575867510515	2.73587350760892	1.77850279319299	0.0753213136028465	NA	CG45084
FBgn0034027	424.850077628459	0.285091130272623	0.160314216007904	1.77832719625169	0.0753501321726978	0.444737989098826	CG8187
FBgn0260745	4710.1504860688	-0.341116576883281	0.191825117136413	-1.77826857074562	0.0753597556611655	0.444737989098826	mfas
FBgn0267991	2.5025820071206	-3.52564289497033	1.98304510405651	-1.77789344667869	0.0754213567434321	NA	lncRNA:CR46258
FBgn0267679	2.39775811299353	-3.52437470906405	1.98280399615866	-1.77747004539628	0.0754909350516999	NA	lncRNA:CR46015
FBgn0031239	362.131591808588	-0.301648504407915	0.169716340799031	-1.77736865517924	0.0755076044646887	0.445366887351045	CG17075
FBgn0052681	154.52254983766	-0.453146519695397	0.255015291876977	-1.7769386155635	0.0755783400288937	0.445540509416232	CG32681
FBgn0263215	8.84402469739324	-1.93538792199095	1.08941091119394	-1.77654538072311	0.0756430690460643	0.445647553394701	NA
FBgn0039008	28.2001969274035	-1.58715358592807	0.893503296393694	-1.77632650302919	0.0756791173358446	0.445647553394701	CG6972
FBgn0004359	1695.83446749457	0.196381019541599	0.110775943042125	1.77277677940345	0.0762657026023762	0.448856737411039	T48
FBgn0040096	3.82018876889627	-2.57608023371322	1.4538308452082	-1.77192569699833	0.0764068921381933	NA	lectin-33A
FBgn0038639	1345.90002306674	-0.285371652235666	0.161073541316603	-1.77168546679398	0.07644678345957	0.449677153741462	NA
FBgn0053505	959.038955569909	0.223809975133848	0.126347271727444	1.7713874789212	0.0764962893028295	0.449723143868624	U3-55K
FBgn0002022	4505.58209241243	-0.153269799279526	0.0865627153394407	-1.7706214353201	0.0766236749904355	0.45007089506328	Catsup
FBgn0051374	450.377171751081	-1.63862239003778	0.925498198423008	-1.77053006999894	0.0766388797025626	0.45007089506328	sals
FBgn0052199	4.8580303482933	2.87049186719786	1.62246841336045	1.7692127893279	0.0768583706863927	NA	CG32199
FBgn0024913	698.404669660007	0.276544665075185	0.15631519233502	1.76914771331045	0.0768692272013067	0.451178032126059	Actbeta
FBgn0061209	4.55545997384746	-5.49368756383982	3.10711101748199	-1.7681014720523	0.0770439414082638	NA	His2B:CG17949
FBgn0036876	12.1933963364679	1.97362976683099	1.11624720027872	1.76809381142294	0.0770452218666837	0.451965118813368	CG9451
FBgn0050424	38.592515317497	0.882729082428825	0.499573671720645	1.76696477896544	0.0772341270414073	0.452612434254811	CG30424
FBgn0034417	290.43788120239	0.349842303458845	0.197994115966114	1.76693282904791	0.0772394782594649	0.452612434254811	CG15117
FBgn0003938	1.73120673683166	4.35842248964367	2.46800378537548	1.76597074748027	0.0774007566500323	NA	snRNA:U5:63BC
FBgn0033446	1962.5962354144	0.199824690547849	0.113258827632712	1.76431890321046	0.077678303137799	0.454669401243396	CG1648
FBgn0034162	124.230257680851	-0.664259613812134	0.376516598251164	-1.76422398613361	0.0776942759081302	0.454669401243396	CG6426
FBgn0010812	1985.83498483817	0.139350161332527	0.0789926903695817	1.76408931865154	0.0777169425188008	0.454669401243396	unc-45
FBgn0000180	4502.92654516192	0.151018413398292	0.0856338093278409	1.76353725921653	0.0778099189216029	0.454902957882498	bib
FBgn0004587	23908.6775064995	0.0922112539523122	0.0522992992977002	1.76314511266056	0.0778760182263794	0.454902957882498	B52
FBgn0030230	206.029401198491	-0.395373115933002	0.224248637351842	-1.76310153141608	0.0778833670012027	0.454902957882498	Rph
FBgn0264361	2.69303664992443	-4.74299487279239	2.6906883490899	-1.76274404815283	0.0779436680093314	NA	CG43813
FBgn0085371	16.4273888764089	1.17641597828669	0.667475668195236	1.76248518761374	0.0779873568612716	0.455263855962878	CG34342
FBgn0033679	530.63280057859	-1.54155346133494	0.87487050444736	-1.76203615677809	0.0780631887491293	0.455460075838619	CG8888
FBgn0030204	4.03220721359056	-4.29600834919107	2.4384583579939	-1.76177228333944	0.0781077794350908	NA	Or9a
FBgn0003060	9.10425287349871	2.24317742537894	1.27336167239208	1.76161845767277	0.0781337832508395	0.455625542545976	CG9757
FBgn0008635	9175.06200875526	-0.119641947252946	0.0679495080573095	-1.76074780632759	0.0782810973896965	0.456047314699429	betaCOP
FBgn0029134	6674.22211630292	-0.14670915827664	0.0833247456204418	-1.76069134306062	0.0782906587711663	0.456047314699429	Prosbeta5
FBgn0010043	2.02322567829467	-4.33105947030244	2.46111665268135	-1.75979446792325	0.0784426614016677	NA	GstD7
FBgn0003701	1071.93551941682	0.201108264935617	0.114284476365796	1.75971637908126	0.0784559072775658	0.456746215651875	thr
FBgn0051637	1595.05944723494	-0.166728087867201	0.0947778633833661	-1.75914587980111	0.0785527338663098	0.456746215651875	CG31637
FBgn0263251	1867.47315801522	-0.201883257120926	0.114765916778199	-1.75908721673085	0.0785626958232734	0.456746215651875	vnc
FBgn0024150	55.4381088777103	0.767381581780162	0.436263766790727	1.75898536664006	0.0785799940906452	0.456746215651875	Ac78C
FBgn0031299	92.873657934817	0.834622054541925	0.474823170403227	1.75775342604522	0.0787894730364792	0.457562847805772	CG4629
FBgn0015282	8697.63416690496	-0.130768655478588	0.0743992748403464	-1.75766035030859	0.0788053180592441	0.457562847805772	Rpt2
FBgn0054034	11.3961041178318	1.35920279686461	0.77354593947735	1.7571067566885	0.0788996142766787	0.457863926205922	CG34034
FBgn0010473	9736.2991811609	0.132212722084251	0.0752713028207792	1.75648244589375	0.0790060661893071	0.458235183897981	tutl
FBgn0264491	4436.34981243911	-0.239794614523704	0.136562739358075	-1.75593002638113	0.0791003572365644	0.458267262803311	how
FBgn0030695	912.887449285399	0.172379650483102	0.0981801998822311	1.75574760175549	0.0791315149163612	0.458267262803311	PGRP-LE
FBgn0036288	45.4071751877034	-0.780151081425587	0.444352389542671	-1.75570358072907	0.0791390350947876	0.458267262803311	CG10660
FBgn0053833	41.1315824848182	-1.52734061261745	0.870269195331164	-1.75502088412569	0.0792557356099142	0.458696821759525	His3:CG31613
FBgn0264078	1980.17811376002	0.199680272930994	0.113839348392776	1.75405319645756	0.0794213923793653	0.459245600709499	Flo2
FBgn0035761	2498.34867840628	0.151575796541069	0.0864187078343894	1.75396971719995	0.0794356962295074	0.459245600709499	RhoGEF4
FBgn0267514	9.56726804125412	6.83514800263677	3.89920875650736	1.75295769718142	0.0796092686428837	0.459873870403777	NA
FBgn0051999	899.987837264822	-0.204680906419	0.116771073317589	-1.75283912876537	0.0796296245749218	0.459873870403777	CG31999
FBgn0050287	16.3844799345902	1.07111733646682	0.611353662920008	1.75204206898973	0.0797665743636016	0.460380689552221	CG30287
FBgn0030052	1146.33663263934	0.224779401269093	0.128311063096416	1.75183180502673	0.0798027335430713	0.460380689552221	CG12065
FBgn0001197	16273.3518170629	0.135168588138416	0.0771723832853547	1.7515150159172	0.0798572370512804	0.460448890063716	His2Av
FBgn0065081	9.67660740010168	6.85026753309737	3.91191417388484	1.75112930105379	0.0799236400627845	0.460585592413098	snmRNA:838
FBgn0052536	546.740039649422	-0.256362960068555	0.146425091990166	-1.7508130374661	0.0799781201162016	0.460653475607893	CG32536
FBgn0031869	29.4867035176591	-1.5832351685208	0.905137437753538	-1.74916548855854	0.0802624177290839	0.461786256201078	CG18304
FBgn0035557	138.024835496602	0.455161886146841	0.260246907694804	1.74896174628371	0.0802976320455774	0.461786256201078	CG11353
FBgn0000287	3814.09115790133	0.143562688833614	0.0820898066089149	1.74884915392191	0.0803170976180376	0.461786256201078	salr
FBgn0015664	4133.0851283742	0.135156916740053	0.0772907376789351	1.74868193523386	0.0803460143575661	0.461786256201078	Dref
FBgn0052198	29.1215291640031	2.0497061664752	1.1728394481489	1.74764429156119	0.0805256407913159	0.462539852357833	CG32198
FBgn0050463	3624.85993107686	-0.236256094122485	0.135202083374748	-1.74742939032707	0.0805628830719659	0.462539852357833	Pgant9
FBgn0037251	502.310610282613	-0.35741841037114	0.204571447762168	-1.74715687003726	0.0806101308242296	0.46256494219776	CG9804
FBgn0032949	7539.67187026791	-0.129444343455184	0.0741783115477589	-1.7450430018462	0.0809773839585794	0.46442531533501	Lamp1
FBgn0032388	3376.72237955888	0.106289718142207	0.0609529855709228	1.74379839062242	0.0811942512240585	0.465398017334128	CG6686
FBgn0033258	369.601632599538	0.285767363872164	0.163921626775181	1.74331703201125	0.0812782518681359	0.465398017334128	CG8712
FBgn0033905	473.181674804487	0.33540245854669	0.192430830209393	1.74297672665926	0.0813376802216511	0.465398017334128	CG18324
FBgn0000551	15.8142696750102	-1.36369971080323	0.782446292696283	-1.74286685684709	0.0813568745838684	0.465398017334128	Edg78E
FBgn0033814	2095.43738133084	0.160262498182748	0.091960329985125	1.74273513599474	0.0813798911890684	0.465398017334128	Qsox1
FBgn0036786	26.8357602055914	1.22357968896667	0.702162857180088	1.74258674672797	0.0814058267250185	0.465398017334128	skl
FBgn0265814	1.6792084173181	4.3304549709558	2.4850931511173	1.7425724943183	0.0814083181199642	NA	lncRNA:CR44603
FBgn0033095	1546.77747598626	-0.164267531703075	0.0942935381620555	-1.74208683760239	0.081493250411032	0.46541976014424	chk
FBgn0262987	138.606672460451	0.570856147393142	0.327688106596137	1.74207160986987	0.0814959146192501	0.46541976014424	CG43295
FBgn0029974	15.5013525599526	1.58698742877407	0.911316635536661	1.7414226481661	0.0816095211347309	0.465821965080147	dpr14
FBgn0039809	174.549629337815	-0.356101525264594	0.204616402459555	-1.74033714298629	0.0817998356605932	0.466636445916825	CG15547
FBgn0037094	6217.66272243178	-0.120887114009405	0.0694720440420726	-1.74008287328058	0.0818444671099812	0.466636445916825	CG7611
FBgn0285912	230.448670779298	0.450575927527035	0.258971142535687	1.73986924996843	0.0818819792473627	0.466636445916825	mah
FBgn0264946	170.629970943387	-0.372270968128706	0.214002595979408	-1.73956286102495	0.0819358053231803	0.466696656719361	asRNA:CR44115
FBgn0033494	85.6057827363	-0.636424553429233	0.366028021878355	-1.73873177841215	0.0820819535281568	0.467282382407259	KCNQ
FBgn0038034	94.0892420914541	-0.497537559607033	0.286343998084618	-1.73755190587234	0.0822898004648245	0.468094549650964	Cyp9f3
FBgn0266325	5.4736729229575	3.53144212525237	2.0328456629335	1.73719146005227	0.0823533818111318	0.468094549650964	asRNA:CR44990
FBgn0085235	50.3378102301234	1.30098923300372	0.748907205692398	1.73718348964329	0.0823547882126	0.468094549650964	CG34206
FBgn0035355	205.928067322583	-0.377119391528418	0.217164853544084	-1.7365581279563	0.0824651957890252	0.468475267073198	CG16985
FBgn0263587	4.8060329842821	2.48378029598493	1.43039468829844	1.73643003312573	0.0824878257255856	NA	lncRNA:CR43612
FBgn0050503	190.632532731992	-0.569862192079298	0.328549236911422	-1.73448033980044	0.0828328911323879	0.470316436598	CG30503
FBgn0032455	2947.92556951576	-0.167001633204333	0.0965053167088935	-1.7304915304106	0.0835424931564457	0.473965508112724	Pih1D1
FBgn0005391	80.0326883231943	0.63864568210486	0.369079521943281	1.73037419887794	0.083563440529329	0.473965508112724	Yp2
FBgn0039495	3.71226665062297	-2.5247752691033	1.45965555455628	-1.72970620446877	0.0836827796195575	NA	CG5909
FBgn0027575	748.168250176582	0.241543949104948	0.139693467004988	1.7290998232317	0.083791230806091	0.475007776109359	GABA-B-R2
FBgn0023171	821.527751229706	-0.176170578128219	0.101903404769246	-1.72879972486834	0.0838449454301355	0.475062642489654	rnh1
FBgn0053470	4.2797971178496	-5.40885694246081	3.13026322020361	-1.72792399934629	0.0840018509842999	NA	IMPPP
FBgn0036340	6350.98047753634	0.131771770589276	0.0762705900921565	1.72768783393518	0.0840442058989684	0.475941676240458	Srrm1
FBgn0004797	1214.20251023491	-0.303094296135966	0.175480105368993	-1.72722882459314	0.0841265760468253	0.476011369538129	mdy
FBgn0000636	24688.0800361001	0.10186367600126	0.0589915326423416	1.72675079691261	0.0842124285206751	0.476011369538129	Fas3
FBgn0040377	15.108232013884	-1.84233282782729	1.06695521045873	-1.72671993141604	0.0842179743162285	0.476011369538129	Vha36-3
FBgn0030519	1951.8384467826	-0.233312644907208	0.135133827962822	-1.72653027317036	0.0842520578802287	0.476011369538129	CG11151
FBgn0264887	11.9057208939575	-1.30387340964357	0.75533987756528	-1.72620756346984	0.0843100778346995	0.476011369538129	lncRNA:CR44078
FBgn0264743	4864.77272148814	-0.13115038482723	0.0759787586274082	-1.72614540164282	0.0843212576184061	0.476011369538129	CG44001
FBgn0030317	43.831886794592	0.707064762187784	0.409974031255051	1.72465743750464	0.0845892257107006	0.477274355108284	CG1561
FBgn0000635	18915.378364523	0.165681570867605	0.0960830931490359	1.72435717291713	0.084643383942278	0.477330280172135	Fas2
FBgn0051687	673.457926603725	-0.201485896987179	0.116890690352502	-1.72371209699906	0.0847598300978901	0.477621055871667	CG31687
FBgn0013531	544.572609991204	0.212916027279698	0.123535119724179	1.72352629564031	0.0847933941367754	0.477621055871667	MED20
FBgn0013733	15015.009279686	-0.146001519189074	0.0847202821849404	-1.72333608226611	0.0848277663190687	0.477621055871667	shot
FBgn0042207	7.2785386878469	-1.71118302239318	0.993127322220341	-1.72302481676516	0.0848840373285529	0.477688573135331	CG18530
FBgn0031054	1499.49856574973	0.135223684250532	0.0785329183781636	1.72187264962424	0.0850925904640419	0.478368367605481	Ssu72
FBgn0032390	1274.00641580461	0.177926128809232	0.103333228017718	1.72186751756873	0.0850935203406486	0.478368367605481	dgt2
FBgn0015522	82.8165848123808	-0.636196464473659	0.369632240344491	-1.72116064302382	0.0852216773985969	0.478501910338194	olf186-M
FBgn0262035	77.0101444057894	-0.895320993815305	0.5202292854598	-1.72101228984828	0.0852485937803648	0.478501910338194	CG42846
FBgn0030183	1511.19638297307	-0.292560986928088	0.169994499674618	-1.72100266472193	0.0852503403476093	0.478501910338194	CG15309
FBgn0086758	807.749271893316	0.857060098191202	0.498305156246956	1.71995029039284	0.0854414778809981	0.479193179667111	chinmo
FBgn0085223	19.0806423973809	1.04826037508855	0.609511976666117	1.71983556553275	0.0854623357137117	0.479193179667111	CG34194
FBgn0000146	45.9736474490688	-1.12495739273282	0.654230412885743	-1.71951253041073	0.0855210880133151	0.479273505188386	aub
FBgn0034506	2.17279303701756	3.62623577014925	2.11009055451909	1.71852139823246	0.0857015548390015	NA	CG13870
FBgn0001330	1056.03658814535	0.158507662082253	0.0922530321666502	1.71818376436579	0.0857631019511953	0.480084505307756	kz
FBgn0002577	452.320916972339	-0.528373654049806	0.307529263108188	-1.71812480122884	0.0857738539753365	0.480084505307756	m
FBgn0032692	2.32238608978605	-3.46991282868661	2.01968482330927	-1.71804669156306	0.0857880990775396	NA	IFT46
FBgn0050384	6.93916617184007	-2.03514027430732	1.18469306678413	-1.71786290590164	0.0858216241804851	0.480084505307756	CG30384
FBgn0038975	469.354465314865	0.239064544389268	0.139173775214673	1.71774132030632	0.0858438089301688	0.480084505307756	Nrx-1
FBgn0266241	1.6285705332938	4.27822493166857	2.49261814048295	1.71635793793896	0.0860965500842216	NA	lncRNA:CR44936
FBgn0032638	92.5030067580338	0.780859586097721	0.455066092930523	1.71592566053243	0.0861756494496122	0.481690625006433	SPH93
FBgn0259950	193.277556049412	-2.17836182017856	1.27005403171195	-1.71517255627485	0.0863135948553249	0.482006305200723	CG42460
FBgn0034876	3189.54046109374	0.106489479325018	0.0620883022271257	1.71512950918625	0.0863214851360584	0.482006305200723	wmd
FBgn0001148	419.923905174109	-0.246000383462282	0.143489220308651	-1.71441717317249	0.0864521367848897	0.482486110520119	gsb
FBgn0027560	119.737156589338	-1.01769239790408	0.593769646141814	-1.71395153746377	0.086537626685745	0.48250526270337	Tps1
FBgn0261549	1091.13697599752	-0.214729718017204	0.125286367070248	-1.71391128211744	0.0865450207018003	0.48250526270337	rdgA
FBgn0035627	412.316919911454	0.253148796749857	0.147849575025626	1.71220510242238	0.0868588774766123	0.484004943294263	Sse
FBgn0033129	16.0027745878319	-1.43378831123191	0.837772172024452	-1.71142986018167	0.0870017888540888	0.484551005760408	Tsp42Eh
FBgn0037766	49.85809534335	0.679781028347541	0.397341437412189	1.71082339857335	0.087113718770827	0.48492404442708	Teh1
FBgn0027783	3657.05301883896	0.189048384773105	0.11054360403584	1.71017026649332	0.087234392246508	0.485345344793878	SMC2
FBgn0004170	898.886913712892	-0.209056157966846	0.122329065297711	-1.70896554680663	0.087457331592547	0.486192307030567	sc
[truncated: 15,210 more rows]
