# Supplementary material for: The Drosophila functional Smad suppressing element fuss, a homologue of the human Skor genes, retains pro-oncogenic properties of the Ski/Sno family
Source: PLoS One. 2022 Jan 14;17(1):e0262360. doi: 10.1371/journal.pone.0262360 (PMC8759651; doi:10.1371/journal.pone.0262360)
Supplement: S2 File — (XLSX) [file pone.0262360.s003.xlsx]

## Sheet: Tabelle1
	mitosis per pixel	Genotype
0	0.00113	wildtype tissue
1	0.00174	wildtype tissue
2	0.00217	wildtype tissue
3	0.00113	wildtype tissue
4	0.001139	wildtype tissue
5	0.001135	wildtype tissue
6	0.001659	wildtype tissue
7	0.002224	wildtype tissue
8	0.000952	wildtype tissue
9	0.00279	wildtype tissue
10	0.0019	wildtype tissue
11	0.00167	wildtype tissue
12	0.0028	wildtype tissue
13	0.00216	wildtype tissue
14	0.00178	wildtype tissue
15	0.00215	wildtype tissue
16	0.0024	Fuss overexpressing tissue
17	0.004	Fuss overexpressing tissue
18	0.0051	Fuss overexpressing tissue
19	0.00328	Fuss overexpressing tissue
20	0.00397	Fuss overexpressing tissue
21	0.0022	Fuss overexpressing tissue
22	0.0024	Fuss overexpressing tissue
23	0.0044	Fuss overexpressing tissue
24	0.004119	Fuss overexpressing tissue
25	0.00591	Fuss overexpressing tissue
26	0.00209	Fuss overexpressing tissue
27	0.00316	Fuss overexpressing tissue
28	0.0052	Fuss overexpressing tissue
29	0.00498	Fuss overexpressing tissue
30	0.00596	Fuss overexpressing tissue
31	0.005295	Fuss overexpressing tissue
